# Supplementary material for: Integrating Early Transcriptomic Responses to Rhizotoxins in Rice (Oryza sativa. L.) Reveals Key Regulators and a Potential Early Biomarker of Cadmium Toxicity
Source: Front Plant Sci. 2017 Aug 18;8:1432. doi: 10.3389/fpls.2017.01432 (PMC5563368; doi:10.3389/fpls.2017.01432)
Supplement: Supplementary file 1 [file Table_2.xls]

## Sheet: S2-1
Supplementary Table S2-1 Expression data of GSR genes
RAPID	TIGR	V	As(V)	Cd	Hg	Cu	Cr	FA	Juglone	Description	Group	Referance
Os01g0191700	LOC_Os01g09570	4.52698	4.15502	3.64174	4.80834	3.53718	2.43457	3.10388	4.42743	6-phosphofructokinase, putative, expressed	Carbohydrate metabolism
Os05g0194900	LOC_Os05g10650	23.6107	17.8854	27.7647	10.2525	20.1716	14.8005	16.6028	17.9253	6-phosphofructokinase, putative, expressed	Carbohydrate metabolism
Os08g0120600	LOC_Os08g02700	7.13269	2.31183	16.8319	16.7305	7.86428	10.1838	19.4083	5.2189	fructose-bisphospate aldolase isozyme, putative, expressed	Carbohydrate metabolism
Os03g0236200	LOC_Os03g13300	18.3859	20.8316	11.2405	4.4011	15.9704	9.30008	18.2303	7.82672	glutamate decarboxylase, putative, expressed	Carbohydrate metabolism
Os04g0543900	LOC_Os04g45970	6.86409	13.5882	3.45624	7.43593	4.83174	2.58764	3.70084	2.57599	glutamate dehydrogenase protein, putative, expressed	Carbohydrate metabolism
Os07g0564500	LOC_Os07g37730	14.3379	20.3787	20.6034	16.2276	10.1568	8.25998	5.71712	9.10959	NADH-ubiquinone oxidoreductase, mitochondrial precursor, putative, expressed	Carbohydrate metabolism	Mitochondrial complex I from Arabidopsis and rice: orthologs of mammalian and fungal components coupled with plant-specific subunits. Biochimica et Biophysica Acta (BBA) - Bioenergetics, Volume 1604, Issue 3, 10 July 2003, Pages 159–169
Os05g0186300	LOC_Os05g09440	6.51916	19.2033	2.49715	8.48337	4.51716	3.17141	2.78943	6.50954	NADP-dependent malic enzyme, chloroplast precursor, putative, expressed	Carbohydrate metabolism	Malate decarboxylases: evolution and roles of NAD(P)-ME isoforms in species performing C4 and C3 photosynthesis. Journal of Experimental Botany, Vol. 62, No. 9, pp. 3061–3069, 2011
Os01g0160100	LOC_Os01g06660	5.70228	3.46313	2.55712	3.97896	6.69135	5.04636	4.63081	7.64196	OsPDC	Carbohydrate metabolism	Identification of conserved drought-adaptive genes using a cross-species meta-analysis approach. Shaar-Moshe et al. BMC Plant Biology (2015) 15:111
Os05g0469800	LOC_Os05g39320	25.5585	25.463	38.3408	2.38056	26.4132	70.2472	2.56852	5.52622	OsPDC	Carbohydrate metabolism	Identification and Characterization of an Epi-Allele of FIE1 Reveals a Regulatory Linkage between Two Epigenetic Marks in Rice. The Plant Cell November 2012 vol. 24 no. 11 4407-4421
Os07g0637300	LOC_Os07g44330	26.8599	3.98091	5.61964	2.34466	3.56285	7.69966	3.75468	3.67039	OsPDK1	Carbohydrate metabolism	Gibberellin Regulates Mitochondrial Pyruvate Dehydrogenase Activity in Rice. Plant Cell Physiol. 47(2): 244–253 (2006)
Os07g0624600	LOC_Os07g43160	7.74023	3.26429	8.34222	4.34505	6.49937	5.57378	3.25278	2.7674	OsTPP8-trehalose-6-phosphate phosphatase	Carbohydrate metabolism	Overexpression of the trehalose-6-phosphate phosphatase gene OsTPP1 confers stress tolerance in rice and results in the activation of stress responsive genes. Planta (2008) 228:191–201
Os02g0790500	LOC_Os02g54820	9.13576	6.0191	4.36902	4.61609	6.24209	5.28601	3.91181	3.0403	trehalose-6-phosphate synthase, putative, expressed	Carbohydrate metabolism	Analysis of trehalose-6-phosphate synthase (TPS) gene family suggests the formation of TPS complexes in rice. Plant Mol Biol (2011) 76:507–522
Os08g0445700	LOC_Os08g34580	24.2001	4.35069	2.76495	4.56915	5.42985	4.18601	3.10758	3.58188	trehalose-6-phosphate synthase, putative, expressed	Carbohydrate metabolism
Os02g0205500	LOC_Os02g11070	10.0701	7.6704	5.19069	7.1389	9.43563	3.1013	9.77675	6.98643	3-ketoacyl-CoA synthase, putative, expressed	Cell wall	Two Arabidopsis 3-ketoacyl CoA synthase genes, KCS20 and KCS2/DAISY, are functionally redundant in cuticular wax and root suberin biosynthesis, but differentially controlled by osmotic stress. The Plant Journal, 2009, 60: 462–475
Os08g0448000	LOC_Os08g34790	7.17241	5.79531	2.05686	9.7515	5.82862	3.44093	3.62519	5.06916	4-coumarate:coA ligase	Cell wall	similar to AT1G51680
Os04g0615200	LOC_Os04g52504	11.6644	3.29823	3.2693	7.77345	9.55231	3.46728	3.89219	4.29805	adhesive/proline-rich protein, putative, expressed	Cell wall	Plant Molecular Biology 47: 275–291, 2001 Functional genomics and cell wall biosynthesis in loblolly pine
Os02g0605900	LOC_Os02g39330	2.79407	6.22112	2.37912	6.47066	6.58118	5.0748	4.15397	6.3781	CHIT1 - Chitinase family protein precursor, expressed	Cell wall	Plant Chitinases: Genetic Diversity and Physiological roles. Critical Reviews in Plant Sciences, 31:1, 57-73, 2012
Os10g0542900	LOC_Os10g39680	7.06761	2.75951	2.83386	6.03618	10.965	11.9964	5.50278	6.72459	CHIT14 - Chitinase family protein precursor, expressed	Cell wall
Os10g0543400	LOC_Os10g39700	34.3133	17.387	8.66642	7.09956	10.9129	18.8799	34.0704	9.26979	CHIT15 - Chitinase family protein precursor, putative, expressed	Cell wall
Os08g0277200	LOC_Os08g17500	85.6462	48.4688	25.9133	57.4287	129.103	61.6817	28.7667	14.4414	cinnamoyl-CoA reductase, putative, expressed	Cell wall	Characterization of a cinnamoyl-CoA reductase 1 (CCR1) mutant in maize: effects on lignification, fibre development, and global gene expression. Journal of Experimental Botany, Vol. 62, No. 11, pp. 3837–3848, 2011
Os09g0452900	LOC_Os09g27950	21.4088	10.6814	2.78396	9.81134	18.7601	7.58373	2.79029	6.40878	galactosyltransferase, putative, expressed	Cell wall	Genomic Basis for Cell-Wall Diversity in Plants. A Comparative Approach to Gene Families in Rice and Arabidopsis.
Os09g0425500	LOC_Os09g25720	3.47211	2.73018	5.88393	2.81478	7.75774	4.79886	2.04711	4.11579	glycine-rich cell wall structural protein 2 precursor, putative, expressed	Cell wall
Os04g0654400	LOC_Os04g56030	8.16322	7.08705	8.41033	8.9318	21.2301	9.33197	8.98852	8.36751	glycine-rich cell wall structural protein precursor, putative, expressed	Cell wall
Os05g0119200	LOC_Os05g02770	16.9259	5.9195	9.986	9.74347	6.40011	2.8716	2.57247	6.1553	glycine-rich cell wall structural protein precursor, putative, expressed	Cell wall
Os06g0356800	LOC_Os06g25010	8.52883	9.22172	5.1446	5.65991	4.63649	2.49584	9.33147	6.71714	glycosyl hydrolase, putative, expressed	Cell wall	Physiological roles of plant glycoside hydrolases. Planta (2008) 227:723–740
Os08g0518900	LOC_Os08g40690	22.1905	17.2807	26.3588	3.41108	33.1432	54.4034	3.51739	5.92127	glycosyl hydrolase, putative, expressed	Cell wall
Os11g0701000	LOC_Os11g47510	11.9526	15.8061	11.7062	8.29711	30.0014	8.41462	9.09091	4.82369	glycosyl hydrolase, putative, expressed	Cell wall
Os11g0701200	LOC_Os11g47530	6.2251	7.88742	8.0432	11.0224	8.65384	2.82402	6.55695	7.43284	glycosyl hydrolase, putative, expressed	Cell wall
Os11g0702100	LOC_Os11g47600	7.89976	6.89801	11.1308	9.0094	18.2965	3.22041	4.5698	12.4378	glycosyl hydrolase, putative, expressed	Cell wall
Os01g0947000	LOC_Os01g71860	11.4854	3.59822	2.85609	11.4711	6.30713	9.60844	3.64589	3.0815	glycosyl hydrolases family 17, putative, expressed	Cell wall
Os02g0532900	LOC_Os02g33000	5.85996	6.98706	2.10528	5.98303	3.68887	3.70909	3.14311	3.41911	glycosyl hydrolases family 17, putative, expressed	Cell wall
Os03g0316200	LOC_Os03g20120	5.5599	35.8378	16.3238	17.6195	9.75981	5.37265	3.88704	33.1688	glycosyl transferase 8 domain containing protein, putative, expressed	Cell wall	Evolution and function of the plant cell wall synthesis-related Glycosyltransferase Family 8. Plant Physiology August 2010 vol. 153 no. 4 1729-1746
Os02g0515200	LOC_Os02g31080	8.3806	7.27982	2.22268	6.41827	5.6188	4.12868	5.81515	4.95448	hydroxyproline-rich glycoprotein family protein, putative, expressed	Cell wall	Al-induced cell wall hydroxyproline-rich glycoprotein accumulation is involved in alleviating Al toxicity in rice. Acta Physiol Plant (2011) 33:601–608
Os02g0626600	LOC_Os02g41670	24.9316	10.2849	7.63251	22.1275	18.7264	7.01691	6.43571	7.60138	OsPAL3	Cell wall	Rice phenylalanine ammonia‑lyase gene OsPAL4 is associated with broad spectrum disease resistance. Plant Mol Biol (2015) 87:273–286
Os04g0518400	LOC_Os04g43800	14.2073	7.02563	2.44482	14.2383	28.1405	2.15927	4.99546	6.48471	OsPAL6	Cell wall
Os05g0427400	LOC_Os05g35290	3.69439	2.95628	2.47822	6.17438	3.46252	2.48795	2.24515	2.21734	OsPAL7	Cell wall
Os05g0542800	LOC_Os05g46510	3.38806	3.31617	2.38722	4.03545	3.05826	2.23269	4.2698	3.36297	polygalacturonase, putative, expressed	Cell wall	Intron loss mediated structural dynamics and functional differentiation of the polygalacturonase gene family in land plants. Genes & Genomics (2010) 32: 570-577
Os05g0402900	LOC_Os05g33400	3.5924	3.65009	2.44031	4.46654	5.72576	2.41405	3.84359	4.61425	xylanase inhibitor	Cell wall	similar to LOC_Os05g33410 (p identity=79.5%, coverage=100%)
Os05g0403000	LOC_Os05g33410	8.30013	15.8079	13.8047	4.10812	33.1776	18.1555	21.2777	8.83997	xylanase inhibitor	Cell wall
Os08g0485400	LOC_Os08g37874	5.40165	11.4882	3.20965	8.79326	2.51985	6.48282	16.8019	8.24256	2-nitropropane dioxygenase family, putative, expressed	Detoxification	The Endophytic Fungus Piriformospora indica Stimulates the Expression of Nitrate Reductase and the Starch-degrading Enzyme Glucan-water Dikinase in Tobacco and Arabidopsis Roots through a Homeodomain Transcription Factor That Binds to a Conserved Motif in Their Promoters J. Biol. Chem. 2005 280: 26241-26247.
Os07g0419100	LOC_Os07g23710	13.8938	9.82835	11.425	6.48802	5.42482	10.585	15.489	9.22116	CYP709C12P	Detoxification	Cytochromes P450 for engineering herbicide tolerance. Volume 5, Issue 3, 1 March 2000, Pages 116–123 _________________________________________ Cytochrome home page (http://drnelson.uthsc.edu/CytochromeP450.html)
Os07g0635500	LOC_Os07g44140	17.0367	15.0879	9.79903	5.78875	5.00041	8.91791	7.66326	14.354	CYP709C5	Detoxification
Os03g0371300	LOC_Os03g25500	8.48947	7.71612	8.6739	4.84532	4.51273	6.89574	7.9636	7.72445	CYP709E3P	Detoxification
Os08g0105700	LOC_Os08g01480	49.36	3.56477	9.26089	11.8096	2.66886	27.1212	14.7031	11.7938	CYP71C14P	Detoxification
Os12g0268000	LOC_Os12g16720	5.42827	2.4133	2.94874	3.33153	2.59918	4.06031	6.34442	8.98631	CYP71P1	Detoxification
Os01g0627800	LOC_Os01g43740	168.813	27.8547	13.6886	22.382	2.60731	17.9568	5.46409	29.5275	CYP72A20	Detoxification
Os01g0627900	LOC_Os01g43750	7.91919	6.93525	2.47947	12.1939	2.25924	2.53848	2.89112	4.16175	CYP72A21	Detoxification
Os01g0628000	LOC_Os01g43774	64.0039	21.503	179.387	49.1948	32.839	31.7362	3.99364	10.5863	CYP72A23	Detoxification
Os02g0467600	LOC_Os02g26810	20.3883	13.0206	6.53942	7.44574	18.5694	20.2581	3.47182	7.54817	CYP73A39	Detoxification
Os02g0467000	LOC_Os02g26770	23.7291	4.32012	8.60764	8.38557	21.4748	18.7744	4.09111	3.98365	CYP73A40	Detoxification
Os06g0294600	LOC_Os06g19070	4.04807	4.50382	2.3264	7.8949	8.15355	4.41769	2.6651	2.67984	CYP76Q2	Detoxification
Os10g0139700	LOC_Os10g05020	9.02237	5.88328	6.60287	9.49489	5.40947	3.02217	5.70014	5.12126	CYP89B11	Detoxification
Os10g0515200	LOC_Os10g37110	3.26481	24.1001	12.301	5.03553	3.09881	2.6286	3.16158	21.0508	CYP89B3	Detoxification
Os10g0527400	LOC_Os10g38340	34.2621	15.5563	85.5278	25.9948	11.1979	34.2861	32.0081	15.56	glutathione S-transferase GSTU6, putative, expressed	Detoxification
Os10g0528400	LOC_Os10g38489	4.54557	5.59625	4.24934	4.45216	2.26274	3.40951	3.59525	9.04472	glutathione S-transferase GSTU6, putative, expressed	Detoxification
Os10g0529500	LOC_Os10g38600	9.06685	3.01118	8.10399	7.68067	3.09699	3.41894	2.14206	3.08134	glutathione S-transferase GSTU6, putative, expressed	Detoxification
Os01g0370900	LOC_Os01g27340	32.8887	15.5599	4.12226	75.8795	7.16316	87.8438	30.8317	26.6669	glutathione S-transferase, putative, expressed	Detoxification
Os01g0692000	LOC_Os01g49710	8.88806	16.5241	20.9806	7.16875	2.16814	6.13467	4.99201	11.2211	glutathione S-transferase, putative, expressed	Detoxification
Os01g0949700	LOC_Os01g72120	6.24215	4.75184	2.83474	3.48123	2.18592	4.69882	6.34389	7.76747	glutathione S-transferase, putative, expressed	Detoxification
Os01g0949900	LOC_Os01g72150	5.86534	8.91627	5.78816	5.40085	2.03965	2.14325	9.89918	14.4598	glutathione S-transferase, putative, expressed	Detoxification
Os10g0527800	LOC_Os10g38360	6.79248	7.94143	7.60577	5.4563	4.97813	9.40211	7.25285	8.32921	glutathione S-transferase, putative, expressed	Detoxification
Os10g0528100	LOC_Os10g38470	2.91188	9.93156	10.756	5.9206	3.44659	2.22901	3.01899	8.86823	glutathione S-transferase, putative, expressed	Detoxification
Os04g0538900	LOC_Os04g45590	24.1262	13.1227	2.21168	23.2733	9.18861	2.92924	2.02368	14.2711	OsGLYI5	Detoxification	Genome-wide analysis of rice and Arabidopsis identifies two glyoxalase genes that are highly expressed in abiotic stresses. Funct Integr Genomics (2011) 11:293–305
Os04g0447700	LOC_Os04g37490	31.1484	22.3294	3.6977	10.707	3.89409	23.1529	52.4359	31.7261	oxidoreductase, aldo/keto reductase family protein, putative, expressed	Detoxification	Overproduction of a rice aldo–keto reductase increases oxidative and heat stress tolerance by malondialdehyde and methylglyoxal detoxification. Plant Mol Biol (2011) 75:399–412
Os01g0720700	LOC_Os01g52260	2.31033	10.2332	6.30194	2.42544	2.79739	5.42659	6.18814	9.18371	serine acetyltransferase protein, putative, expressed	Detoxification	Characterization and Expression Analysis of a Serine Acetyltransferase Gene Family Involved in a Key Step of the Sulfur Assimilation Pathway in Arabidopsis. Plant Physiology, January 2005, Vol. 137, pp. 220–230
Os03g0185000	LOC_Os03g08660	10.1437	10.7185	26.4187	5.66614	2.51197	8.41302	7.92057	8.0933	serine acetyltransferase protein, putative, expressed	Detoxification
Os03g0196600	LOC_Os03g10050	25.0708	15.247	41.0512	14.6674	2.96054	16.9692	12.4978	15.2667	serine acetyltransferase protein, putative, expressed	Detoxification
Os01g0598000	LOC_Os01g41450	7.57257	5.95601	7.97081	8.84101	2.73236	7.98459	7.55081	3.52264	UDP-glucoronosyl and UDP-glucosyl transferase domain containing protein, expressed	Detoxification
Os03g0757600	LOC_Os03g55050	105.429	11.8458	33.6114	3.22857	10.6075	25.4377	5.30508	44.1535	UDP-glucoronosyl and UDP-glucosyl transferase domain containing protein, expressed	Detoxification
Os01g0597800	LOC_Os01g41430	7.03895	6.38037	9.66948	8.24095	4.23649	6.92919	6.48074	4.86021	UDP-glucoronosyl and UDP-glucosyl transferase, putative, expressed	Detoxification
Os04g0206600	LOC_Os04g12970	458.596	18.1555	115.663	65.7594	53.5759	201.362	19.6854	20.4992	UDP-glucoronosyl/UDP-glucosyl transferase, putative, expressed	Detoxification
Os03g0664800	LOC_Os03g46200	10.0048	4.62432	30.3489	18.3605	19.3918	12.0002	21.7272	5.51741	acetyltransferase, GNAT family, putative, expressed	epigenetic regulation
Os03g0794200	LOC_Os03g58010	27.2724	7.46394	34.2873	15.6859	7.12641	19.8481	10.2037	7.39505	acetyltransferase, GNAT family, putative, expressed	epigenetic regulation
Os03g0431200	LOC_Os03g31690	9.42988	4.31656	3.81134	8.75506	7.59336	2.83297	2.58594	3.53627	GCN5-related N-acetyltransferase, putative, expressed	epigenetic regulation	Expression analysis of histone acetyltransferases in rice under drought stress. Biochemical and Biophysical Research Communications 443 (2014) 400–405
Os02g0214900	LOC_Os02g12350	5.67452	59.2931	21.9784	20.0013	6.4884	9.73462	3.44881	58.0727	histone deacetylase, putative, expressed	epigenetic regulation
Os02g0215200	LOC_Os02g12380	5.70496	5.82273	3.01131	3.48544	3.72352	6.55601	3.53108	4.87795	histone deacetylase, putative, expressed	epigenetic regulation
Os01g0716500	LOC_Os01g51870	4.4088	4.89921	4.56067	3.88419	2.59994	4.87129	17.8174	10.9409	methyltransferase, putative, expressed	epigenetic regulation
Os06g0215500	LOC_Os06g11200	8.2167	118.667	13.8815	43.8924	2.38037	8.78786	3.9978	100.08	12-oxophytodienoate reductase, putative, expressed	hormone
Os06g0215600	LOC_Os06g11210	5.8272	8.80889	8.59437	7.9522	4.17693	15.1617	21.7456	10.9926	12-oxophytodienoate reductase, putative, expressed	hormone
Os06g0216200	LOC_Os06g11280	7.40176	20.0025	11.7568	6.90183	2.92516	12.8722	8.48881	14.6785	12-oxophytodienoate reductase, putative, expressed	hormone
Os06g0216300	LOC_Os06g11290	8.15121	25.5529	12.1683	7.82972	2.87483	13.0535	8.46888	17.5834	12-oxophytodienoate reductase, putative, expressed	hormone
Os07g0597200	LOC_Os07g40630	5.42898	5.00753	4.59283	5.36173	3.44943	3.0838	2.38405	3.37484	BRASSINOSTEROID INSENSITIVE 1 precursor, putative, expressed	Hormone	The Role of OsBRI1 and Its Homologous Genes, OsBRL1 and OsBRL3, in Rice. Plant Physiology, February 2006, Vol. 140, pp. 580–590
Os11g0151400	LOC_Os11g05380	3.88001	37.0906	3.43175	6.72908	2.28461	3.27642	3.74836	11.4802	CYP94C2	Hormone	Elevated Levels of CYP94 Family Gene Expression Alleviate the Jasmonate Response and Enhance Salt Tolerance in Rice. Plant Cell Physiol. 56(4): 779–789 (2015)
Os01g0940000	LOC_Os01g71310	31.0948	10.0615	3.9558	19.8962	17.9347	3.4056	2.62723	6.10477	cytokinin dehydrogenase precursor, putative, expressed	Hormone	Cytokinins: Activity, Biosynthesis, and Translocation. Annu. Rev. Plant Biol. 2006. 57:431–49
Os07g0241700	LOC_Os07g13800	18.1893	6.00818	6.2358	5.18342	2.94099	6.18073	3.61278	5.66441	cytokinin-N-glucosyltransferase, putative, expressed	Hormone	Cytokinins: Activity, Biosynthesis, and Translocation. Annu. Rev. Plant Biol. 2006. 57:431–49
Os02g0755900	LOC_Os02g51930	11.4535	35.9426	8.33696	18.993	4.29533	13.9951	31.5516	52.1092	cytokinin-O-glucosyltransferase 2, putative, expressed	Hormone	Cytokinins: Activity, Biosynthesis, and Translocation. Annu. Rev. Plant Biol. 2006. 57:431–49
Os02g0630300	LOC_Os02g41954	29.9502	67.1875	11.3236	3.83227	42.6604	18.8134	8.02583	12.5079	gibberellin 2-beta-dioxygenase 7, putative, expressed	Hormone
Os01g0757200	LOC_Os01g55240	10.0268	9.74131	8.83179	6.42631	29.8497	9.46782	8.19197	13.5859	gibberellin 2-beta-dioxygenase, putative, expressed	Hormone
Os01g0155000	LOC_Os01g06220	53.8168	9.6619	13.7392	11.7036	7.41283	19.6424	6.20738	14.3921	gibberellin receptor GID1L2, putative, expressed	Hormone
Os03g0258200	LOC_Os03g15270	22.8788	24.1757	24.9085	18.2227	15.194	8.52142	8.78292	11.3535	gibberellin receptor GID1L2, putative, expressed	Hormone
Os03g0790500	LOC_Os03g57640	25.2133	7.13307	23.191	12.581	8.70712	17.8711	9.75524	7.7721	gibberellin receptor GID1L2, putative, expressed	Hormone
Os04g0204100	LOC_Os04g12720	69.9878	13.5562	24.7761	4.40824	9.84097	5.52097	2.0302	11.4723	indole-3-acetate beta-glucosyltransferase, putative, expressed (IAA-glucose synthase)	Hormone	Conjugates of auxin and cytokinin. Phytochemistry 70 (2009) 957–969
Os04g0447100	LOC_Os04g37430	8.31696	5.66297	2.78565	4.14345	3.77882	2.0228	2.43148	2.5641	lipoxygenase protein, putative, expressed	Hormone
Os05g0149400	LOC_Os05g05680	31.0147	7.72646	6.89377	19.1298	37.6772	16.178	14.6771	6.56481	OsACO5	hormone
Os05g0149300	LOC_Os05g05670	11.3821	6.23503	2.11119	14.1626	16.6959	3.43619	9.41706	6.45703	OsACO6	hormone
Os03g0727600	LOC_Os03g51740	3.41594	2.21241	2.63675	2.7607	2.1865	2.26656	5.14733	2.91444	OsACS1	hormone	Comprehensive transcriptome analysis of phytohormone biosynthesis and signaling genes in microspore/pollen and tapetum of rice. Plant Cell Physiol (2008) 49 (10): 1429-1450.
Os04g0578000	LOC_Os04g48850	10.7807	20.4814	6.23633	9.25792	4.74334	3.40045	6.56323	6.08915	OsACS2	hormone	Comprehensive transcriptome analysis of phytohormone biosynthesis and signaling genes in microspore/pollen and tapetum of rice. Plant Cell Physiol (2008) 49 (10): 1429-1450.
Os02g0719600	LOC_Os02g48770	150.221	214.582	3.92516	35.5775	23.5278	13.2946	19.2052	52.4491	OsBSMT1	Hormone	Biosynthesis and emission of insect-induced methyl salicylate and methyl benzoate from rice. Plant Physiology and Biochemistry Volume 48, Issue 4, April 2010, Pages 279–287
Os08g0143600	LOC_Os08g04800	27.3629	49.5567	114.484	44.8156	36.6825	9.76954	8.21306	49.6371	OsDAD1;2	Hormone
Os02g0805100	LOC_Os02g56120	8.63928	5.63653	2.23511	2.56777	3.31516	3.39571	4.77799	3.073	OsIAA9 - Auxin-responsive Aux/IAA gene family member, expressed	Hormone	Comprehensive transcriptome analysis of phytohormone biosynthesis and signaling genes in microspore/pollen and tapetum of rice. Plant Cell Physiol (2008) 49 (10): 1429-1450.
Os03g0180900	LOC_Os03g08320	16.2025	7.82481	4.87381	13.8452	11.4509	4.35145	4.73048	3.50663	OsJAZ1	Hormone	Comprehensive transcriptome analysis of phytohormone biosynthesis and signaling genes in microspore/pollen and tapetum of rice. Plant Cell Physiol (2008) 49 (10): 1429-1450.
Os10g0392400	LOC_Os10g25290	18.0005	12.5745	10.5727	15.1614	13.7853	6.16069	8.44448	9.63802	OsJAZ2	Hormone	Comprehensive transcriptome analysis of phytohormone biosynthesis and signaling genes in microspore/pollen and tapetum of rice. Plant Cell Physiol (2008) 49 (10): 1429-1450.
Os12g0617400	LOC_Os12g42280	40.2297	38.9157	53.4693	27.2199	8.17257	14.4175	27.0293	40.1668	OsNCED2	hormone	Comprehensive transcriptome analysis of phytohormone biosynthesis and signaling genes in microspore/pollen and tapetum of rice. Plant Cell Physiol (2008) 49 (10): 1429-1450.
Os06g0604200	LOC_Os06g40170	9.22021	8.28571	4.08429	21.8515	35.2942	5.29848	4.3112	3.79243	OsPLDα6	Hormone	Comprehensive transcriptome analysis of phytohormone biosynthesis and signaling genes in microspore/pollen and tapetum of rice. Plant Cell Physiol (2008) 49 (10): 1429-1450.
Os06g0604300	LOC_Os06g40180	3.74581	5.63216	2.58273	7.88021	11.7013	2.24359	2.73971	2.26902	OsPLDα7	Hormone	Comprehensive transcriptome analysis of phytohormone biosynthesis and signaling genes in microspore/pollen and tapetum of rice. Plant Cell Physiol (2008) 49 (10): 1429-1450.
Os09g0325700	LOC_Os09g15670	8.55403	5.51486	8.36331	6.26665	3.88599	2.3597	5.30734	3.01851	OsPP2C9	Hormone	Comprehensive transcriptome analysis of phytohormone biosynthesis and signaling genes in microspore/pollen and tapetum of rice. Plant Cell Physiol (2008) 49 (10): 1429-1450.
Os03g0187800	LOC_Os03g08880	11.8088	6.37841	5.09247	10.3323	10.3794	5.60994	5.78108	6.26004	OsPUP1	Hormone	Characterization of a Purine Permease Family Gene OsPUP7 Involved in Growth and Development Control in Rice. Journal of Integrative Plant Biology 2013, 55 (11): 1119–1135
Os04g0537100	LOC_Os04g45370	4.46649	2.26718	3.61978	4.84464	2.83859	4.22352	4.26345	3.21953	OsSAUR19 - Auxin-responsive SAUR gene family member, expressed	Hormone	Genome-wide analysis, evolutionary expansion, and expression of early auxin-responsive SAUR gene family in rice (Oryza sativa). Genomics 88 (2006) 360–371
Os04g0203600	None	420.275	18.6747	104.991	37.8885	17.6157	140.562	30.1889	11.6088	protein|indole-3-acetate beta-glucosyltransferase, putative, expressed)	Hormone	similar to LOC_Os04g12950(protein identity=96% coverage=86.51%)
Os09g0555500	LOC_Os09g38320	19.4136	4.45421	11.9088	5.1637	17.2912	5.4444	6.3598	4.34848	PSY3	Hormone	PSY3, a New Member of the Phytoene Synthase Gene Family Conserved in the Poaceae and Regulator of Abiotic Stress-Induced Root Carotenogenesis. Plant Physiology, March 2008, Vol. 146, pp. 1333–1345
Os10g0393800	LOC_Os10g25400	13.0966	17.1551	8.57451	12.1541	15.0067	5.5022	9.32336	11.5234	OsGELP105	lipid metabolism
Os06g0725100	LOC_Os06g50940	27.1844	6.05931	7.07322	19.8707	21.1253	9.67265	10.699	3.43869	OsGELP89	lipid metabolism	Multifunctionality and diversity of GDSL esterase/lipase gene family in rice (Oryza sativa L. japonica) genome: new insights from bioinformatics analysis.
Os06g0725200	LOC_Os06g50950	28.7819	67.7717	15.9577	14.3275	26.4174	12.3701	4.66418	6.60135	OsGELP90	lipid metabolism
Os11g0115400	LOC_Os11g02389	2.55506	3.99608	4.70398	6.65324	11.6345	5.09997	2.83099	3.2615	OsLTP1.22	lipid metabolism	Non-specific lipid transfer proteins in maize. BMC Plant Biology 2014, 14:281
Os08g0376500	LOC_Os08g28880	6.22907	2.2282	2.43664	9.93581	7.51646	3.44607	2.88816	2.15281	patatin, putative, expressed	lipid metabolism
Os06g0697500	LOC_Os06g48240	55.5187	28.8614	14.7141	7.77691	15.0642	18.4433	9.47467	26.057	AAA ATPase, putative, expressed	Molecular chaperones	AAA+: a class of chaperone-like ATPases associated with the assembly, operation and disassembly of protein complexes
Os01g0623500	LOC_Os01g43480	13.6706	5.88837	2.03703	6.96554	11.4399	5.46149	3.62203	5.30429	AAA-type ATPase family protein, putative, expressed	Molecular chaperones
Os03g0807900	LOC_Os03g59320	32.2423	39.6375	15.1017	25.3691	14.1135	23.0302	18.255	34.7324	Chaperonin-like RbcX family protein.	Molecular chaperones
Os03g0776900	LOC_Os03g56540	9.27271	21.8532	8.15774	7.92473	5.3145	7.93021	4.06502	17.4996	heat shock protein DnaJ, putative, expressed	Molecular chaperones
Os06g0650900	LOC_Os06g44160	14.3806	10.3187	4.84656	9.34887	7.97883	5.0967	3.66575	7.58913	heat shock protein DnaJ, putative, expressed	Molecular chaperones
Os03g0267000	LOC_Os03g16030	2.55627	49.9968	247.062	138.51	120.962	7.37354	3.91579	50.5121	hsp20/alpha crystallin family protein, putative, expressed	Molecular chaperones
Os11g0506800	LOC_Os11g31060	2.24114	65.2741	36.0521	14.1047	4.63864	4.50317	6.60505	59.3634	IQ calmodulin-binding and BAG domain containing protein, putative, expressed	Molecular chaperones	Identification and Functional Characterization of the BAG Protein Family in Arabidopsis thaliana. THE JOURNAL OF BIOLOGICAL CHEMISTRY VOL. 281, NO. 27, pp. 18793–18801.
Os01g0705200	LOC_Os01g50910	5.14847	9.63507	4.13304	5.8579	12.205	2.49256	7.93339	8.82308	OsLEA14	Molecular chaperones	Genome-scale identification and analysis of LEA genes in rice (Oryza sativa L.). Plant Science 172 (2007) 414–420
Os05g0542500	LOC_Os05g46480	3.31844	12.5942	8.16629	5.45066	3.7291	3.7928	2.03298	11.0972	OsLEA19	Molecular chaperones
Os01g0314800	LOC_Os01g21250	6.616	5.27379	4.16754	5.89814	6.03673	3.64914	4.48525	7.2396	OsLEA9	Molecular chaperones
Os12g0437800	LOC_Os12g25090	8.67823	5.07401	4.04349	9.96309	15.5564	22.6049	2.13871	10.8834	|inhibitor I family protein, putative	Other functions
Os01g0888800	LOC_Os01g66530	8.19903	5.44666	6.11629	5.93586	4.5929	3.37205	3.29451	2.91841	ARGOS, putative, expressed	Other functions	Expression of a rice OsARGOS gene in Arabidopsis promotes cell division and expansion and increases organ size. J. Genet. Genomics 36 (2009) 31-40
Os08g0512400	LOC_Os08g40150	3.32533	3.00365	2.60191	3.65198	2.92019	2.62071	2.68453	2.6094	AT hook motif domain containing protein, expressed	Other functions	Novel members of a family of AT hook-containing DNA-binding proteins Plant Mol Biol. 1996 Jun;31(3):607-18.
Os03g0802500	LOC_Os03g58790	8.25323	4.93297	11.5708	7.88005	14.6303	8.83908	7.58923	8.92136	ATPase, putative, expressed	Other functions
Os07g0192000	LOC_Os07g09420	8.52966	11.1909	9.74796	8.41381	6.4765	5.47664	8.72505	10.8401	ATPase, putative, expressed	Other functions
Os05g0573300	LOC_Os05g49770	7.70585	3.21338	3.28007	2.70535	6.16992	4.02256	5.06175	3.3207	CTP synthase, putative, expressed	Other functions	Pyrimidine and Purine Biosynthesis and Degradation in Plants. Annu. Rev. Plant Biol. 2006. 57:805–36
Os03g0270000	LOC_Os03g16350	5.30705	5.1268	5.97602	6.28206	5.98415	8.89943	2.90526	3.13242	DNA binding protein, putative, expressed	Other functions
Os01g0975000	LOC_Os01g74370	12.7487	14.1438	10.4667	13.5088	14.9356	4.72851	6.3667	13.3871	domain of unknown function DUF966 domain containing protein, expressed	Other functions	Overexpression of a new stress-repressive gene OsDSR2 encoding a protein with a DUF966 domain increases salt and simulated drought stress sensitivities and reduces ABA sensitivity in rice.
Os02g0506600	LOC_Os02g30320	3.60981	3.77522	2.485	5.60892	2.78017	3.59183	2.90701	2.79174	drought-induced protein 1, putative, expressed	Other functions	A CANDIDATE GENE RESPONSE TO DROUGHT STRESS CONDITION IN RICE. Omonrice 17: 105-113 (2010)
Os06g0681200	LOC_Os06g46740	3.11134	12.8547	2.35079	5.11488	3.50562	2.55508	6.48602	22.8763	early nodulin 20 precursor, putative, expressed	Other functions
Os06g0141600	LOC_Os06g04940	4.94734	12.2814	22.5113	2.37075	35.5643	23.9585	4.0647	2.68456	early nodulin 93 ENOD93 protein, putative, expressed	Other functions	Increased nitrogen-use efficiency in transgenic rice plants over-expressing a nitrogen-responsive early nodulin gene identified from rice expression profiling. Plant, Cell and Environment (2009) 32, 1749–1760
Os01g0934800	LOC_Os01g70850	8.63419	4.52523	4.7226	6.62031	5.61523	3.49661	4.55354	8.92183	esterase, putative, expressed	Other functions
Os09g0341500	LOC_Os09g17146	32.8361	15.0414	20.3483	15.7006	22.7783	13.2008	7.00477	9.11507	expressed protein	Other functions
Os06g0507300	LOC_Os06g31090	13.8346	34.4334	14.591	14.153	3.5028	15.0386	15.369	36.8101	GAMYB-binding protein, putative, expressed	Other functions
Os11g0502700	LOC_Os11g30760	6.69982	3.45181	3.63826	7.40976	11.4914	4.08643	6.8824	5.89889	Glycosyl transferase, family 31 domain containing protein.	Other functions
Os12g0478200	LOC_Os12g29400	38.8135	15.1197	34.453	22.1656	30.5192	19.8877	11.5904	21.6032	GRAM domain containing protein, expressed	Other functions	The bZIP transcription factor OsABF1 is an ABA responsive element binding factor that enhances abiotic stress signaling in rice. Plant Mol Biol (2010) 72:557–566
Os12g0174100	LOC_Os12g07540	2.74253	3.15634	2.05327	2.3292	2.17056	2.1092	2.72419	2.68878	growth regulator related protein, putative, expressed	Other functions	similar to AT1G35510 (66%)
Os01g0855600	LOC_Os01g63690	3.82041	4.99218	6.85293	4.14456	8.92098	2.10832	3.58317	2.57951	hs1, putative, expressed	Other functions	AKINbg Contributes to SnRK1 Heterotrimeric Complexes and Interacts with Two Proteins Implicated in Plant Pathogen Resistance through Its KIS/GBD Sequence. Plant Physiology, November 2006, Vol. 142, pp. 931–944
Os01g0595600	LOC_Os01g41240	5.0473	2.14902	5.88083	3.72524	5.98131	4.70554	2.61517	5.00929	hydrolase, alpha/beta fold family domain containing protein, expressed	Other functions	The origins and mechanisms of karrikin signalling. Current Opinion in Plant Biology 2013, 16:667–673
Os03g0123800	LOC_Os03g03200	7.40354	5.66578	5.50849	4.44708	2.47941	4.04057	4.97866	5.59014	hydrolase, alpha/beta fold family protein, putative, expressed	Other functions
Os12g0283400	LOC_Os12g18560	25.2066	88.3954	77.4884	85.1469	78.9783	4.87439	10.9327	18.5886	invertase/pectin methylesterase inhibitor family protein, putative, expressed	Other functions	Auxin and Cell Wall Invertase Related Signaling during Rice Grain Development. Plants 2014, 3, 95-112
Os03g0190300	LOC_Os03g09070	56.684	9.11646	2.34514	24.4509	51.6953	5.60621	10.7408	3.697	leucine rich repeat domain containing protein, putative, expressed	Other functions	The leucine-rich repeat as a protein recognition motif. Current Opinion in Structural Biology, Volume 11, Issue 6, 1 December 2001, Pages 725–732
Os03g0724700	LOC_Os03g51479	85.8427	31.2905	113.433	14.7243	25.8652	47.9976	4.58289	31.6185	maf, putative, expressed	Other functions	The world according to Maf. Nucl. Acids Res. (1997) 25 (15): 2953-2959.
Os06g0251100	LOC_Os06g14050	3.29095	4.68136	2.87682	7.79058	5.53738	2.23227	2.20431	2.05742	membrane attack complex component/perforin/complement C9, putative, expressed	Other functions
Os03g0194900	LOC_Os03g09900	11.1123	3.23586	4.66258	11.3945	7.64708	5.28009	6.51976	2.60711	membrane protein, putative, expressed	Other functions	similar to AT3G25290
Os03g0129100	LOC_Os03g03700	19.6605	7.95151	4.35695	5.98162	4.44132	7.21883	13.0268	7.95456	MLO domain containing protein, putative, expressed	Other functions	RMo1 Confers Blast Resistance in Barley and Is Located within the Complex of Resistance Genes Containing Mla, a Powdery Mildew Resistance Gene. MPMI Vol. 19, No. 9, 2006, pp. 1034–1041
Os04g0497000	LOC_Os04g41960	38.1813	34.9896	11.4861	12.5212	15.6926	8.25578	23.5124	29.7323	NADP-dependent oxidoreductase, putative, expressed	Other functions
Os01g0925100	LOC_Os01g70080	2.78115	10.7412	3.09163	6.68066	5.01442	2.40032	2.71959	8.12344	NB-ARC domain containing protein, expressed	Other functions	Structure–function analysis of the NB-ARC domain of plant disease resistance proteins. J. Exp. Bot. (2008) 59 (6): 1383-1397.
Os02g0627900	LOC_Os02g41760	6.94369	3.93009	3.35414	5.28409	7.48716	3.16049	2.12953	3.90242	NB-ARC domain containing protein, expressed	Other functions	similar to LOC_Os02g41760(p identity=100% cover=100%)
Os10g0134500	LOC_Os10g04510	2.8533	2.10356	2.70451	5.47562	3.01827	2.40774	3.15059	2.97261	NB-ARC domain containing protein.	Other functions
Os09g0517100	LOC_Os09g34150	17.4342	5.03536	5.65666	5.47611	8.64386	9.28406	8.63614	5.75604	NBS-LRR disease resistance protein, putative, expressed	Other functions
Os11g0136300	LOC_Os11g04140	29.0593	10.5798	17.0684	25.5281	49.6495	21.7978	9.31795	12.6178	nodulin, putative, expressed	Other functions
Os07g0509800	LOC_Os07g32570	5.68362	15.5301	13.5097	6.856	2.90469	10.3512	9.99372	32.9457	OsAPRL1 adenosine 5'-phosphosulfate reductase-like OsAPRL1, expressed	Other functions
Os10g0456100	LOC_Os10g31780	6.63299	15.2588	22.3299	8.91025	6.98035	9.95998	16.0682	18.3219	OsGDCH (Glycine decarboxylase complex, H-protein subunit)	Other functions	Knockdown of GDCH gene reveals reactive oxygen species-induced leaf senescence in rice. Plant, Cell and Environment (2013) 36, 1476–1489
Os12g0154900	LOC_Os12g05870	4.35495	9.61061	5.0209	23.8274	2.71901	8.84443	7	15.0668	OsGLP12-3	Other functions	A Germin-Like Protein Gene Family Functions as a Complex Quantitative Trait Locus Conferring Broad-Spectrum Disease Resistance in Rice. Plant Physiology, January 2009, Vol. 149, pp. 286–296
Os02g0466400	LOC_Os02g26720	62.2271	23.5762	29.4936	33.9909	38.6068	11.7535	41.5181	14.7371	OsITPK4	Other functions	Characterization of an inositol 1,3,4-trisphosphate 5/6-kinase gene that is essential for drought and salt stress responses in rice. Plant Mol Biol (2011) 77:547–563
Os09g0385700	LOC_Os09g21710	8.37156	16.1583	15.0088	7.4778	5.10954	4.68106	4.76729	12.7989	OsSAP17	Other functions	Genome-wide analysis of the stress associated protein (SAP) gene family containing A20/AN1 zinc-Wnger(s) in rice and their phylogenetic relationship with Arabidopsis. Mol Gen Genomics (2006) 276:565–575
Os08g0364900	LOC_Os08g27720	4.48705	4.48434	6.82215	3.87768	4.74475	15.3469	3.98077	4.09232	pirin, putative, expressed	Other functions	Multiple mediators of plant programmed cell death: Interplay of conserved cell death mechanisms and plant-specific regulators. BioEssays Volume 25, Issue 1, pages 47–57, January 2003
Os09g0444900	LOC_Os09g27260	12.0322	43.2734	75.1323	13.3841	15.1364	6.93365	10.4447	147.06	plant viral response family protein, putative, expressed	Other functions
Os05g0381400	LOC_Os05g31670	21.2467	6.99024	98.179	17.2512	33.0854	4.16515	3.1485	4.81676	PM-19	Other functions	Expression and Promoter Analysis of Six Heat Stress-Inducible Genes in Rice. The Scientific World Journal Volume 2013 (2013), Article ID 397401, 9 pages
Os12g0278700	LOC_Os12g18110	15.6058	2.58754	3.87798	5.07763	2.29994	11.5807	7.24262	10.1977	PQ loop repeat domain containing protein, expressed	Other functions
Os05g0546300	LOC_Os05g46830	74.9773	10.6021	2.2292	60.2793	28.9163	2.90633	6.19014	6.5369	proline-rich protein, putative, expressed	Other functions
Os08g0526400	LOC_Os08g41470	2.66647	5.27089	2.47435	3.87315	2.83738	2.34437	2.52704	3.30691	proteophosphoglycan ppg4, putative, expressed	Other functions
Os08g0545000	LOC_Os08g43180	3.60689	2.91383	7.36421	3.12179	2.0005	3.27462	2.60528	2.3404	Pyridoxal phosphate-dependent transferase, major region, subdomain 1 domain containing protein.	Other functions
Os09g0517200	LOC_Os09g34160	51.5593	4.17686	33.38	40.1783	22.3712	10.2287	5.00485	3.35553	resistance protein, putative, expressed	Other functions
Os10g0491000	LOC_Os10g34930	2.66251	3.26832	4.32751	4.51309	8.66492	5.17421	4.81618	7.78197	secretory protein, putative, expressed	Other functions	Similar to PR17c precursor (ABV22582.1)
Os04g0405300	LOC_Os04g33240	7.35259	5.13562	2.97517	14.8454	7.3933	3.27663	5.15322	4.91796	sex determination protein tasselseed-2, putative, expressed	Other functions	Evolution of unisexual flowers in grasses (Poaceae) and the putative sex-determination gene, TASSELSEED2(TS2). New Phytologist (2006) 170 : 885–899
Os07g0663800	LOC_Os07g46852	4.36925	2.39851	9.09137	8.79028	15.609	14.8652	3.28079	2.5056	sex determination protein tasselseed-2, putative, expressed	Other functions
Os07g0663900	LOC_Os07g46860	4.19367	8.73131	17.282	45.7205	12.1435	4.10799	79.815	14.3849	sex determination protein tasselseed-2, putative, expressed	Other functions
Os08g0155900	LOC_Os08g05960	14.6544	23.6924	64.8838	8.58181	17.3904	13.6447	9.87768	32.6767	Similar to Pathogen-induced defense-responsive protein.	Other functions
Os01g0850900	LOC_Os01g63210	21.6266	8.60609	3.44761	2.89207	4.6561	33.9518	5.18593	10.8012	SOUL heme-binding protein, putative, expressed	Other functions
Os07g0605800	LOC_Os07g41460	31.3342	6.55023	14.8973	3.41668	2.52005	7.77356	3.71692	6.68585	sulfotransferase domain containing protein, expressed	Other functions	The multi-protein family of sulfotransferases in plants: composition, occurrence, substrate specificity, and functions. Front Plant Sci. 2014; 5: 556.
Os10g0559800	LOC_Os10g41040	4.04118	2.41087	3.7924	4.18453	7.14132	3.44646	2.6573	4.06308	ternary complex factor MIP1, putative, expressed	Other functions
Os09g0425900	LOC_Os09g25760	9.8754	3.33811	3.27235	7.33485	11.311	2.83328	5.38617	3.32474	tetraspanin family protein, putative, expressed	Other functions
Os10g0147200	LOC_Os10g05660	13.0791	6.44883	4.45246	8.65857	6.8183	3.03934	6.13753	3.62848	thaumatin, putative, expressed	Other functions	Regulation of expression of rice thaumatin-like protein: inducibility by elicitor requires promoter W-box elements.Plant Cell Rep (2008) 27:1521–1528
Os03g0244200	LOC_Os03g14050	3.65274	3.88232	3.32291	4.24907	3.83856	2.59438	3.26626	3.20037	thaumatin-like protein 1 precursor, putative, expressed	Other functions
Os08g0112300	LOC_Os08g02030	10.4124	10.5275	6.81309	12.9286	4.20832	11.2326	15.4523	16.3021	transferase family protein, putative, expressed	Other functions
Os08g0112200	None	7.04529	8.17238	9.48265	10.9336	4.94694	8.76693	14.5021	11.5751	Transferase family protein.	Other functions
Os11g0551800	LOC_Os11g35020	2.04799	2.01355	2.23252	2.25645	2.38326	2.79617	2.27132	2.07219	yippee zinc-binding protein, putative, expressed	Other functions	Comparative transcript profiling by cDNA-AFLP reveals similar patterns of Avr4/Cf-4- and Avr9/Cf-9 -dependent defence gene expression.MOLECULAR PLANT PATHOLOGY (2007) 8 ( 4 ) , 515–527
Os04g0591100	LOC_Os04g50120	4.95839	3.56695	2.54263	3.89301	2.28271	2.45417	2.51941	3.92011	zinc-binding protein, putative, expressed	Other functions
Os01g0124100	LOC_Os01g03330	7.3743	2.62295	3.58895	10.1429	11.965	6.26598	2.33688	2.56647	BBTI3 - Bowman-Birk type bran trypsin inhibitor precursor, expressed	Protein degradation	Molecular Cloning and Functional Analysis of a Novel Type of Bowman-Birk Inhibitor Gene Family in Rice. Plant Physiology, October 2003, Vol. 133, pp. 560–570
Os01g0194300	LOC_Os01g09800	3.48055	3.38243	3.47853	4.15669	5.47213	3.49681	2.35908	3.27705	BTBA1 - Bric-a-Brac,Tramtrack, Broad Complex BTB domain with Ankyrin repeat region, expressed	Protein degradation	Abiotic stress tolerance mediated by protein ubiquitination. JEB, vol. 63, No. 2, pp.599-6161, 2012
Os02g0526400	LOC_Os02g32520	4.70924	8.92867	2.23637	5.08566	3.26848	2.85378	2.15708	4.95904	ERD1 protein, chloroplast precursor, putative, expressed	Protein degradation	Genome-wide analysis of rice ClpB/HSP100, ClpC and ClpD genes. BMC Genomics 2010, 11:95
Os02g0740700	LOC_Os02g50730	11.9244	5.27706	4.49167	10.555	4.58401	2.16632	17.0524	4.54676	metalloendoproteinase 1 precursor, putative, expressed	Protein degradation
Os06g0239100	LOC_Os06g13180	10.7628	7.93317	6.77232	6.92886	7.0928	3.331	4.20062	4.2914	metalloendoproteinase 1 precursor, putative, expressed	Protein degradation
Os01g0615100	LOC_Os01g42860	5.55289	18.6938	4.37866	31.5447	13.4972	8.74565	6.12253	9.48918	OCPI2	Protein degradation	Chymotrypsin protease inhibitor gene family in rice: Genomic organization and evidence for the presence of a bidirectional promoter shared between two chymotrypsin protease inhibitor genes. Gene 428 (2009) 9–19
Os02g0314600	LOC_Os02g21040	10.6383	3.62771	5.57313	9.25385	5.70897	2.02316	3.56013	3.31403	OsAP18	Protein degradation
Os03g0318400	LOC_Os03g20290	31.0188	2.83807	6.20464	7.35883	26.7348	18.2894	7.71423	2.8856	OsAP30	Protein degradation
Os07g0533800	LOC_Os07g34940	10.489	6.36187	11.6189	12.8492	7.95492	8.80552	13.3954	5.19321	OsAP64	Protein degradation
Os02g0671100	LOC_Os02g44990	17.4572	11.5566	2.76382	3.78194	5.85705	3.06813	6.2048	5.80394	OsFBDUF13 - F-box and DUF domain containing protein, expressed	Protein degradation	Overexpression of an F-box Protein Gene Reduces Abiotic Stress Tolerance and Promotes Root Growth in Rice. Molecular Plant • Volume 4 • Number 1 • Pages 190–197 • January 2011
Os03g0802200	LOC_Os03g58764	13.1617	11.4993	7.09305	11.8288	5.57415	8.13505	8.93321	12.3009	OsFBDUF18 - F-box and DUF domain containing protein, expressed	Protein degradation
Os10g0520100	LOC_Os10g37570	26.6804	12.101	6.28791	25.0739	25.3397	4.82631	4.75777	7.03794	OsFBDUF49 - F-box and DUF domain containing protein, expressed	Protein degradation
Os04g0385600	LOC_Os04g31610	5.87103	4.27505	3.55945	3.49974	3.99652	3.34978	2.75016	2.95945	OsFBO3 - F-box and other domain containing protein, expressed	Protein degradation
Os09g0341600	LOC_Os09g17152	20.6319	18.5882	19.2863	13.1882	8.78499	2.96708	2.07046	9.90317	OsFBX319 - F-box domain containing protein, expressed	Protein degradation
Os09g0342000	LOC_Os09g17190	15.1651	8.42495	27.9085	7.76578	9.08588	12.4973	4.71601	10.7911	OsFBX320 - F-box domain containing protein, expressed	Protein degradation
Os02g0159800	LOC_Os02g06470	4.04384	2.97688	2.3241	3.72573	2.17302	3.8861	3.09504	2.19925	OsFBX38 - F-box domain containing protein, expressed	Protein degradation
Os07g0625600	LOC_Os07g43260	10.1803	5.20622	5.48059	2.41948	2.19727	3.32603	3.24775	3.42233	OSK19	Protein degradation	Patterns of gene duplication in the plant SKP1 gene family in angiosperms: evidence for multiple mechanisms of rapid gene birth. The Plant Journal Volume 50, Issue 5, pages 873–885, June 2007
Os07g0409500	LOC_Os07g22680	4.88069	3.77262	2.58426	4.41671	2.79546	4.35979	3.93991	2.02801	OSK21	Protein degradation
Os07g0625400	LOC_Os07g43240	5.53267	5.26489	3.13599	3.32472	2.78191	4.25241	4.37103	4.15688	OSK28	Protein degradation
Os06g0248500	LOC_Os06g13870	8.93376	9.89376	16.2048	11.1054	6.0839	2.72465	4.2423	5.20467	OsPUB39	Protein degradation	Classification, Expression Pattern, and E3 Ligase Activity Assay of Rice U-Box-Containing Proteins . Molecular Plant • Volume 1 • Number 5 • Pages 800–815 • September 2008
Os02g0738200	LOC_Os02g50460	2.34138	4.12321	4.90707	4.7881	3.93464	2.05395	2.16412	4.81499	OsPUB40	Protein degradation
Os01g0283500	LOC_Os01g18100	2.28807	18.4469	3.51164	4.47628	2.6278	2.12507	2.05524	7.79274	OsRhmbd3 - Putative Rhomboid homologue, expressed	Protein degradation	Cross genome comparisons of serine proteases in Arabidopsis and rice. BMC Genomics 2006, 7:200
Os06g0506600	LOC_Os06g30970	5.17352	22.9868	7.44778	12.4168	6.80019	4.28168	4.0309	18.288	OsUBC17	Protein degradation	Characterization of the Ubiquitin-Conjugating Enzyme Gene Family in Rice and Evaluation of Expression Profiles under Abiotic Stresses and Hormone Treatments. PLOS ONE | DOI:10.1371/journal.pone.0122621 April 22, 2015
Os02g0561000	None	33.7822	27.5763	61.8117	35.3193	21.5838	28.7658	6.42263	22.3795	protein|RING-H2 finger protein ATL3F, putative	Protein degradation	similar to LOC_Os02g35347(p identity=100% cover=100%)
Os02g0560200	None	31.401	26.6312	68.1684	30.5856	22.9714	24.8306	6.01786	25.1862	protein|RING-H2 finger protein ATL4F, putative	Protein degradation	similar to LOC_Os02g35329(p identity=100% cover=100%)
Os02g0561400	None	31.3901	28.1519	43.2076	35.0646	26.1128	25.4362	7.34538	24.6687	protein|RING-H2 finger protein ATL5F, putative	Protein degradation	similar to LOC_Os02g35329(p identity=100% cover=100%)
Os09g0243200	LOC_Os09g06770	3.48928	36.6181	4.14293	3.42581	7.16472	7.97122	6.55938	42.9111	RING finger protein, putative, expressed	Protein degradation	A gene family encoding RING finger proteins in rice: their expansion, expression diversity, and co-expressed genes. Plant Mol Biol (2010) 72:369–380
Os02g0560600	LOC_Os02g35365	43.7438	27.1199	67.0711	27.9687	25.237	31.9503	7.38146	26.2679	RING-H2 finger protein ATL3F, putative	Protein degradation	A gene family encoding RING finger proteins in rice: their expansion, expression diversity, and co-expressed genes. Plant Mol Biol (2010) 72:369–380
Os02g0561800	LOC_Os02g35347	33.2223	27.5214	87.9291	36.1562	22.081	33.9503	10.9897	26.9489	RING-H2 finger protein ATL3F, putative	Protein degradation
Os02g0559800	LOC_Os02g35329	23.4032	30.6667	43.0597	16.7422	20.806	12.2916	4.07444	28.4442	RING-H2 finger protein ATL3F, putative, expressed	Protein degradation
Os01g0704300	LOC_Os01g50840	17.4828	5.94519	16.2614	2.04452	2.87578	5.42342	5.05019	7.60323	similar to OsFBX310 - F-box domain containing protein, expressed	Protein degradation
Os02g0682300	LOC_Os02g45780	17.5518	8.08216	4.65036	8.71973	7.36334	3.5679	3.68177	4.22522	zinc finger, C3HC4 type domain containing protein, expressed	Protein degradation
Os06g0192800	LOC_Os06g09310	12.4985	7.56096	7.28576	8.0615	5.0939	5.2868	4.13041	5.9149	zinc finger, C3HC4 type domain containing protein, expressed	Protein degradation
Os09g0468300	LOC_Os09g29310	6.74293	4.40107	3.96937	5.18551	2.85036	2.20699	3.60036	3.22827	zinc finger, C3HC4 type domain containing protein, expressed	Protein degradation
Os04g0600200	LOC_Os04g51150	16.7736	10.2042	4.72756	8.52333	5.35511	5.84307	4.36852	6.98243	alternative oxidase	Redox regulation	similar to AT3G22370
Os05g0527000	LOC_Os05g45100	52.1258	37.7364	177.149	23.4245	10.1589	37.179	49.8209	36.3219	anthocyanidin 5,3-O-glucosyltransferase, putative, expressed	Redox regulation	cDNA cloning and characterization of UDP-glucose: Anthocyanidin 3-O-glucosyltransferase in Iris hollandica. Volume 169, Issue 3, September 2005, Pages 496–501 ------------------------------------------------------- Reactive oxygen species and antioxidant machinery in abiotic stress tolerance in crop plants
Os01g0638000	LOC_Os01g45110	12.5706	17.2434	16.162	10.0788	2.78832	13.8194	12.7082	14.3287	anthocyanin 3-O-beta-glucosyltransferase, putative, expressed	Redox regulation
Os03g0745100	LOC_Os03g53350	3.66226	8.00752	2.774	5.59697	8.5491	2.97595	3.50897	3.64491	anthocyanin 3-O-beta-glucosyltransferase, putative, expressed	Redox regulation
Os03g0230300	LOC_Os03g12820	22.4918	15.4385	22.1713	9.31132	7.98965	11.9643	5.42443	14.8704	ATP8, putative, expressed	Redox regulation	The SNAC1-targeted gene OsSRO1c modulates stomatal closure and oxidative stress tolerance by regulating hydrogen peroxide in rice. Journal of Experimental Botany, Vol. 64, No. 2, pp. 569–583, 2013
Os07g0526400	LOC_Os07g34260	65.5676	9.88983	18.5144	47.3377	78.7488	13.511	9.20272	5.21794	chalcone and stilbene synthases, putative, expressed	Redox regulation	Chalcone synthase and its functions in plant resistance. Phytochem Rev (2011) 10:397–412
Os07g0119800	LOC_Os07g02850	6.25501	2.36629	24.5682	17.2117	6.40426	3.75567	9.25062	3.66919	DUF538 domain containing protein, putative, expressed	Redox regulation	Heterologous expression of stress-responsive DUF538 domain containing protein and its morpho-biochemical consequences.
Os07g0120100	LOC_Os07g02880	6.08093	2.15007	10.5133	12.5178	9.08648	4.84035	6.89349	4.29968	DUF538 domain containing protein, putative, expressed	Redox regulation
Os07g0120300	LOC_Os07g02900	5.85784	2.42402	26.7151	25.1836	5.29749	4.5938	14.9886	5.29275	DUF538 domain containing protein, putative, expressed	Redox regulation
Os10g0525600	None	30.9102	25.6445	73.5342	30.7982	14.674	40.1815	36.5754	25.2945	glutathione S-transferase, putative, expressed)	Redox regulation	similar to LOC_Os10g38160(n identity=100% cover=100%)
Os03g0289800	LOC_Os03g18030	10.7999	3.37665	23.8455	7.15953	31.6493	10.6606	5.97267	3.07341	leucoanthocyanidin dioxygenase, putative, expressed	Redox regulation	Overexpression of SGR Results in Oxidative Stress and Lesion-mimic Cell Death in Rice Seedlings. Journal of Integrative Plant Biology 2011, 53 (5): 375–387
Os02g0707000	LOC_Os02g47790	3.11965	2.24647	3.41578	3.57245	3.88724	3.67859	4.59614	3.413	monodehydroascorbate reductase, putative, expressed	Redox regulation	Comparative lipid peroxidation, antioxidant defense systems and proline content in roots of two rice cultivars differing in salt tolerance. Environmental and Experimental Botany 53 (2005) 247–257
Os08g0557600	LOC_Os08g44340	4.41091	3.14216	3.35056	4.6608	4.47447	4.42159	5.54728	5.43274	monodehydroascorbate reductase, putative, expressed	Redox regulation
Os01g0667900	LOC_Os01g47760	3.81818	6.56803	4.81287	2.99836	3.85522	3.03279	3.13612	4.76046	OsGrx_I1 - glutaredoxin subgroup III, expressed	Redox regulation
Os01g0241400	LOC_Os01g13950	9.43297	25.7866	5.49059	3.66023	5.85792	6.81952	7.75284	17.7127	OsGRX3	Redox regulation	Genome-Wide Survey and Expression Analysis Suggest Diverse Roles of Glutaredoxin Gene Family Members During Development and Response to Various Stimuli in Rice. DNA RESEARCH 17, 353–367, (2010)
Os04g0179700	LOC_Os04g10060	85.4152	2.02221	4.05405	189.941	48.69	5.83614	2.80677	18.1581	OsKSL4	Redox regulation	Functional characterization of the rice kaurene synthase-like gene family. Phytochemistry 68 (2007) 312–326
Os08g0137800	LOC_Os08g04340	21.3895	25.5354	6.2182	57.4628	60.2736	5.59518	27.4155	39.2997	OsUCL24	Redox regulation	The Phytocyanin Gene Family in Rice (Oryza sativa L.): Genome-Wide Identification, Classification and Transcriptional Analysis. PLoS ONE 6(10): e25184
Os08g0137900	LOC_Os08g04350	87.6196	27.1868	28.9393	58.8311	60.3859	20.1885	48.4566	20.6158	OsUCL25	Redox regulation
Os08g0138200	LOC_Os08g04370	34.3148	26.2603	31.9218	29.4076	54.1682	11.9767	27.5875	13.1615	OsUCL27	Redox regulation
Os08g0482600	LOC_Os08g37660	54.7492	40.2928	40.5122	47.2504	42.0158	6.72064	21.6043	12.7444	OsUCL29	Redox regulation
Os08g0482700	LOC_Os08g37670	4.92016	3.42615	3.20641	6.35185	4.62592	3.08416	3.94032	2.60126	OsUCL30	Redox regulation
Os09g0572700	LOC_Os09g39940	2.35443	2.1881	5.43096	5.60701	4.99037	3.28122	5.94531	4.26614	OsUCL33	Redox regulation
Os01g0963000	LOC_Os01g73200	19.7909	2.3656	9.77404	29.7607	16.7109	22.7618	3.28704	5.0831	peroxidase precursor, putative, expressed	Redox regulation
Os04g0688300	LOC_Os04g59190	2.93996	8.08188	12.22	39.1448	27.4239	18.5686	2.43115	5.21308	peroxidase precursor, putative, expressed	Redox regulation
Os11g0112400	LOC_Os11g02130	9.35311	4.53117	4.69677	9.44352	11.1228	3.46078	7.88841	8.00132	peroxidase precursor, putative, expressed	Redox regulation
Os12g0112000	LOC_Os12g02080	6.11424	2.17227	3.38594	6.9163	8.73786	3.17876	4.53676	5.89833	peroxidase precursor, putative, expressed	Redox regulation
Os07g0638300	LOC_Os07g44430	11.5079	14.2677	76.9322	4.31123	6.21379	26.1779	13.1787	18.1591	peroxiredoxin, putative, expressed	Redox regulation
Os09g0251800	LOC_Os09g07800	9.30295	4.79802	3.9584	7.01	5.59125	3.12242	4.26269	4.00686	C2 calcium-dependent membrane targeting domain containing protein.	Signaling
Os12g0547600	LOC_Os12g36110	5.17313	3.53766	2.02635	6.98223	7.64846	6.52336	2.77717	4.0811	calmodulin binding protein, putative, expressed	Signaling
Os01g0570800	LOC_Os01g38980	10.1105	3.88325	7.84996	3.72588	6.22296	3.53824	3.15956	2.72707	calmodulin-binding protein, putative, expressed	Signaling
Os05g0197300	LOC_Os05g10840	6.30026	11.6963	22.8831	8.75051	4.2934	4.74611	3.01883	7.23235	calmodulin-binding protein, putative, expressed	Signaling
Os12g0506500	LOC_Os12g32190	3.19423	2.43983	6.44162	4.21892	2.46724	2.77558	3.04426	2.97066	Calmodulin-binding, plant domain containing protein.	Signaling
Os11g0141400	LOC_Os11g04560	4.25215	2.70015	2.19401	4.49113	5.43884	3.64998	2.236	2.35359	calmodulin-like protein 1, putative, expressed	Signaling
Os01g0783700	LOC_Os01g57470	15.2161	9.68401	8.00103	21.9398	19.5196	4.93443	4.80117	4.61304	EF hand family protein, putative, expressed	Signaling	Structures and metal-ion-binding properties of the Ca2+-binding helix–loop–helix EF-hand motifs. Biochem. J. (2007) 405 (199–221)
Os09g0412300	LOC_Os09g24580	9.35445	4.68829	2.09704	10.1957	3.86769	4.53811	2.44209	3.59999	EF hand family protein, putative, expressed	Signaling
Os09g0483500	LOC_Os09g31040	13.0889	32.7433	32.515	2.37832	25.2672	14.6527	3.13991	4.46047	EF hand family protein, putative, expressed	Signaling
Os07g0681200	LOC_Os07g48320	6.09758	4.25088	3.43163	13.9629	11.9128	4.54545	3.72407	7.01593	HAD superfamily phosphatase, putative, expressed	Signaling
Os01g0699600	LOC_Os01g50420	27.8749	26.2032	13.6103	15.0589	6.97812	4.82162	12.9144	12.7161	MAPKKK62	Signaling	In Silico Analysis Reveals 75 Members of Mitogen-Activated Protein Kinase Kinase Kinase Gene Family in Rice. DNA RESEARCH pp. 1–15, (2010)
Os01g0699100	LOC_Os01g50370	9.37669	12.4961	5.51672	3.10658	3.03969	2.33727	2.4877	7.43234	MAPKKK63	Signaling
Os01g0699500	LOC_Os01g50410	19.8261	19.4627	7.47393	9.66828	6.90059	4.40836	2.23466	5.44471	MAPKKK70	Signaling
Os01g0135700	LOC_Os01g04330	9.17073	5.70861	4.42902	4.66573	8.85118	3.42844	3.89961	7.49661	OsCML16 - Calmodulin-related calcium sensor protein, expressed	Signaling
Os01g0955100	LOC_Os01g72530	12.2429	25.0011	24.0047	13.9862	12.6851	10.5202	11.5713	23.8122	OsCML31 - Calmodulin-related calcium sensor protein, expressed	Signaling
Os02g0126400	LOC_Os02g03410	5.52123	3.17828	2.99743	3.44964	3.74026	2.46647	2.05223	3.44929	OsCPK4	Signaling
Os03g0285800	LOC_Os03g17700	6.86379	3.94388	2.49087	5.24868	4.50885	2.90507	2.75163	2.34465	OsMPK5	Signaling	Rice Mitogen-activated Protein Kinase Gene Family and Its Role in Biotic and Abiotic Stress Response. Journal of Integrative Plant Biology 2007, 49 (6): 751−759
Os03g0407900	LOC_Os03g29410	10.9025	7.82098	5.13665	4.89192	10.1905	5.34337	5.74591	3.29093	OsRLCK110	Signaling
Os04g0655300	LOC_Os04g56110	7.00927	5.08615	9.33388	9.61121	4.34	4.0669	5.14441	12.3034	OsRLCK168	Signaling
Os07g0686800	LOC_Os07g48730	11.1072	8.72517	5.55208	6.64463	5.74685	5.17865	3.995	7.15006	OsRLCK241	Signaling
Os08g0374600	LOC_Os08g28710	228.581	17.1725	95.7852	71.9123	158.853	36.7007	100.362	9.21258	OsRLCK253	Signaling
Os01g0113300	LOC_Os01g02300	20.3124	4.65001	4.01476	10.6528	11.7137	5.04477	6.06034	4.0021	OsRLCK3	Signaling	The Receptor-Like Cytoplasmic Kinase (OsRLCK) Gene Family in Rice: Organization, Phylogenetic Relationship, and Expression during Development and Stress. Molecular Plant • Volume 1 • Number 5 • Pages 732–750 • September 2008
Os11g0168600	LOC_Os11g06780	14.2913	5.5708	5.28889	6.42708	18.8706	5.17343	3.68473	9.59068	OsRLCK311	Signaling
Os02g0551100	LOC_Os02g34600	4.64567	3.10509	2.29076	6.14261	3.64295	2.71683	3.6368	3.42184	OsSAPK6	Signaling	Genome-Wide Phylogenetic Analysis of Stress-Activated Protein Kinase Genes in Rice (OsSAPKs) and Expression Profiling in Response to Xanthomonas oryzae pv. oryzicola Infection
Os02g0807900	LOC_Os02g56380	17.1078	17.4957	7.39491	19.2115	20.9251	5.54019	7.24564	15.2956	OsWAK21 - OsWAK receptor-like cytoplasmic kinase OsWAK-RLCK, expressed	Signaling
Os09g0561600	LOC_Os09g38850	9.27983	16.1931	6.61437	12.9428	7.69535	4.63664	3.65752	15.9506	OsWAK91 - OsWAK receptor-like protein kinase, expressed	Signaling
Os01g0113500	None	10.7867	6.15754	2.96386	6.21132	5.28621	3.58139	3.80463	4.88375	Protein kinase domain containing protein	Signaling	similar to LOC_Os01g02360(p identity=76% cover=100%)
Os11g0618300	LOC_Os11g40370	9.01846	7.97242	2.34664	7.20533	32.4445	3.74501	6.05484	4.60453	protein kinase family protein, putative, expressed	Signaling
Os01g0694100	LOC_Os01g49920	3.00796	2.8714	5.23993	4.33963	3.42706	3.4283	3.29925	2.39839	protein kinase, putative, expressed	Signaling
Os10g0134700	LOC_Os10g04540	3.57281	2.41738	2.0406	6.98953	3.32785	4.63171	4.335	4.45505	Protein kinase-like domain containing protein.	Signaling
Os01g0295700	LOC_Os01g19130	6.087	2.95595	3.85567	2.24329	2.39171	3.00817	2.13924	3.16044	protein phosphatase 2C, putative, expressed	Signaling
Os02g0799000	LOC_Os02g55560	3.73007	3.13261	2.01978	2.66387	2.65232	2.61916	2.07734	2.93149	protein phosphatase 2C, putative, expressed	Signaling
Os03g0821300	LOC_Os03g60650	3.14361	3.56213	4.14435	2.19408	2.34262	2.00707	2.09602	2.27152	protein phosphatase 2C, putative, expressed	Signaling
Os04g0452000	LOC_Os04g37904	3.44381	2.18086	2.24147	2.47428	3.26271	2.42728	2.75494	2.53925	protein phosphatase 2C, putative, expressed	Signaling
Os06g0698300	LOC_Os06g48300	53.9935	37.172	33.0468	16.7039	87.1418	2.9758	4.61815	20.3395	protein phosphatase 2C, putative, expressed	Signaling
Os02g0762900	None	7.83022	9.08974	6.22452	23.7513	5.29607	7.05948	6.49575	21.1068	protein|EF hand family protein, putative, expressed	Signaling	similar to LOC_Os02g52540(n identity=100% cover=100%)
Os11g0570000	LOC_Os11g36200	10.3473	4.27106	2.18547	3.00804	4.81973	4.8724	5.89647	3.80321	receptor-like protein kinase 2 precursor, putative, expressed	Signaling
Os07g0535800	LOC_Os07g35140	2.75019	4.7951	17.7717	5.18138	2.85104	3.03486	4.11413	3.03785	receptor-like serine-threonine protein kinase, putative, expressed	Signaling
Os01g0822200	LOC_Os01g60700	4.02517	5.72056	3.81033	6.51675	3.97246	3.29962	2.9415	3.6404	serine/threonine-protein kinase NAK, putative, expressed	Signaling
Os05g0257100	LOC_Os05g16824	4.76404	23.2042	3.59653	4.81887	3.31635	2.90924	3.25439	5.06198	SHR5-receptor-like kinase, putative, expressed	Signaling
Os06g0602500	LOC_Os06g40030	5.43113	2.02946	2.58841	4.64209	8.53607	7.55761	6.23307	8.29757	S-locus-like receptor protein kinase, putative, expressed	Signaling
Os07g0537500	LOC_Os07g35310	2.66509	2.80511	2.41212	2.52516	4.10211	2.8668	2.17119	2.52761	TKL_IRAK_DUF26-lc.12 - DUF26 kinases have homology to DUF26 containing loci, expressed	Signaling
Os07g0537600	LOC_Os07g35330	3.33485	2.03703	2.38496	2.57818	5.57213	3.11806	2.24008	2.05208	TKL_IRAK_DUF26-lc.13 - DUF26 kinases have homology to DUF26 containing loci, expressed	Signaling
Os01g0548600	LOC_Os01g36790	8.19331	11.5056	2.60945	8.41443	5.55673	2.708	3.69996	6.25627	TKL_IRAK_DUF26-lf.2 - DUF26 kinases have homology to DUF26 containing loci, expressed	Signaling
Os05g0318100	LOC_Os05g25390	12.4148	3.30647	2.05984	3.20765	3.62257	4.45446	3.73681	2.01822	tyrosine protein kinase domain containing protein, putative, expressed	Signaling
Os12g0106200	LOC_Os12g01550	3.13161	2.09387	4.97555	4.73438	6.9763	2.70847	2.58446	3.13788	DUF260 domain containing protein, putative, expressed	Transcription factor
Os02g0654700	LOC_Os02g43790	11.6856	3.2218	7.25741	12.1169	8.08997	6.31747	4.65439	4.28911	ethylene-responsive transcription factor, putative, expressed	Transcription factor
Os04g0546800	LOC_Os04g46220	5.7473	2.36531	3.24658	3.50813	2.39303	3.37701	3.05296	4.19131	ethylene-responsive transcription factor, putative, expressed	Transcription factor
Os11g0705200	LOC_Os11g47870	8.16994	4.30583	3.7141	5.33093	3.84299	3.76353	2.56248	3.00784	GRAS family transcription factor domain containing protein, expressed	Transcription factor
Os03g0741100	LOC_Os03g53020	19.4023	16.6037	7.41214	9.003	8.78258	2.9938	4.1581	6.55873	helix-loop-helix DNA-binding domain containing protein, expressed	Transcription factor
Os10g0561800	LOC_Os10g41230	3.92591	3.73351	5.16588	3.50879	2.43155	2.51249	2.77096	2.36016	HOX1	Transcription factor
Os03g0198600	LOC_Os03g10210	3.16862	4.95904	2.13746	5.88661	3.22802	2.96174	2.42256	4.35356	HOX12	Transcription factor
Os02g0527300	LOC_Os02g32590	2.32067	18.1295	6.90518	6.47547	2.96328	4.64266	2.05669	10.6082	HSF07	Transcription factor
Os03g0224700	LOC_Os03g12370	6.30995	66.0957	23.6644	11.4127	14.0203	3.43083	6.13207	51.7172	HSF09	Transcription factor
Os05g0530400	LOC_Os05g45410	11.7676	7.839	6.30222	6.97545	2.34885	2.67479	6.62459	8.49458	HSF10	Transcription factor
Os01g0685400	LOC_Os01g49160	19.9026	16.002	32.8705	16.5519	14.0542	11.1746	15.666	9.96277	MYB family transcription factor, putative, expressed	Transcription factor
Os01g0695900	LOC_Os01g50110	41.6807	38.6488	19.1041	10.5638	7.412	9.79533	7.99635	12.588	MYB family transcription factor, putative, expressed	Transcription factor
Os01g0863300	LOC_Os01g64360	5.14272	8.1336	3.12052	3.06894	3.73694	2.60356	2.26351	5.04208	MYB family transcription factor, putative, expressed	Transcription factor
Os02g0624300	LOC_Os02g41510	36.2679	20.1034	8.92131	26.6061	10.8613	7.62288	4.4109	12.8701	MYB family transcription factor, putative, expressed	Transcription factor
Os03g0315400	LOC_Os03g20090	5.38377	21.2359	25.3065	8.29035	18.7507	10.1875	5.52476	9.92045	MYB family transcription factor, putative, expressed	Transcription factor
Os05g0442400	LOC_Os05g37060	99.2006	35.1407	19.4786	21.7455	43.7296	33.3918	4.81976	22.792	MYB family transcription factor, putative, expressed	Transcription factor
Os05g0553400	LOC_Os05g48010	3.58141	3.60391	3.89186	3.31136	5.17124	2.57687	2.31859	2.45588	MYB family transcription factor, putative, expressed	Transcription factor
Os06g0670300	LOC_Os06g45890	15.7082	13.5095	18.8629	22.8844	23.0933	12.3319	6.55845	3.72349	MYB family transcription factor, putative, expressed	Transcription factor
Os07g0688200	LOC_Os07g48870	6.78171	3.39024	9.47512	5.04692	7.59536	3.47765	5.57797	4.30197	MYB family transcription factor, putative, expressed	Transcription factor
Os08g0549000	None	4.16874	2.3769	6.60871	3.94678	3.60313	2.66862	2.35425	2.86266	MYB family transcription factor, putative, expressed	Transcription factor	Similar to LOC_Os08g43550 (identiry=100%, coverage=100%)
Os01g0192300	LOC_Os01g09640	11.499	3.13417	6.73821	5.5421	2.78187	3.34777	3.34335	2.51894	Myb transcription factor, putative, expressed	Transcription factor
Os03g0815100	LOC_Os03g60080	7.77308	7.01042	5.25817	6.93435	3.04771	4.02535	4.02249	5.49921	NAC domain-containing protein 67, putative, expressed	Transcription factor
Os01g0884300	LOC_Os01g66120	4.22848	3.06793	4.39646	3.6616	2.2816	3.16004	2.67263	2.86845	NAC48	Transcription factor
Os07g0225300	LOC_Os07g12340	3.88612	11.1807	12.3872	4.23966	2.12582	4.67809	4.28757	6.59237	NAC67	Transcription factor
Os01g0816100	LOC_Os01g60020	22.5983	22.7987	22.1542	18.0761	16.3416	11.6318	6.72271	27.327	NAC68	Transcription factor
Os12g0123800	LOC_Os12g03050	13.4524	8.97805	17.099	12.732	11.7783	3.9745	2.55598	7.81806	NAC77	Transcription factor
Os06g0252300	LOC_Os06g14190	17.1456	7.08266	6.50523	4.51359	2.29789	6.83858	2.04072	4.60537	NF-X1-type zinc finger protein, putative, expressed	Transcription factor
Os11g0127000	LOC_Os11g03310	16.7083	8.71176	5.38801	14.2192	2.75908	5.96708	2.62047	5.31796	no apical meristem protein, putative, expressed	Transcription factor
Os07g0674800	LOC_Os07g47790	7.72363	21.5135	20.7905	2.19922	20.2503	10.0336	2.85212	3.86982	Os/ERF067	Transcription factor	Genome-Wide Analysis of the ERF Gene Family in Arabidopsis and Rice. Plant Physiology, February 2006, Vol. 140, pp. 411–432
Os03g0860100	LOC_Os03g64260	17.846	8.60072	34.166	14.8966	31.7983	10.6113	14.0454	11.1664	Os/ERF083	Transcription factor
Os09g0572000	LOC_Os09g39850	10.5001	3.71281	9.8687	19.7301	11.2961	14.5755	13.6658	3.31438	Os/ERF087	Transcription factor
Os10g0562900	LOC_Os10g41330	5.1851	4.31294	5.03956	10.1768	5.16399	2.84475	2.01698	4.72961	Os/ERF096	Transcription factor
Os01g0868000	LOC_Os01g64790	15.0274	18.0312	15.9056	7.79604	14.7788	4.9149	3.544	6.50012	Os/ERF099	Transcription factor
Os02g0764700	LOC_Os02g52670	10.6501	14.271	8.21246	11.6615	19.953	4.5215	4.58145	3.26535	Os/ERF103	Transcription factor
Os07g0410300	LOC_Os07g22730	6.27856	12.4077	10.3126	10.4796	4.09685	10.9197	9.91667	20.1414	Os/ERF136	Transcription factor
Os04g0301500	LOC_Os04g23550	37.706	46.3085	2.33129	10.3799	19.0611	2.63443	3.56549	13.0666	OsbHLH006	Transcription factor	Genome-Wide Analysis of Basic/Helix-Loop-Helix Transcription Factor Family in Rice and Arabidopsis. Plant Physiology, August 2006, Vol. 141, pp. 1167–1184
Os06g0127100	LOC_Os06g03670	6.03619	5.64993	8.67312	8.88446	2.73946	2.49031	11.4417	3.7173	OsERF026	Transcription factor
Os08g0545400	None	21.0244	53.3614	29.0197	7.07927	5.09883	33.7606	12.182	46.548	OsERF103	Transcription factor	Similar to LOC_Os08g43200 (identiry=100%, coverage=100%)
Os04g0432100	LOC_Os04g35250	6.75329	10.7909	35.0465	8.00048	5.89118	6.10609	6.23951	7.21992	OsGRAS19	Transcription factor	New Insights into Aluminum Tolerance in Rice: The ASR5 Protein Binds the STAR1 Promoter and Other Aluminum-Responsive Genes. Molecular Plant • Volume 7 • Number 4 • Pages 709–721 • April 2014
Os04g0543500	LOC_Os04g45940	3.6997	4.16707	3.57684	3.12692	2.73924	2.08942	2.21947	3.39551	transcription factor like protein, putative, expressed	Transcription factor
Os08g0242400	LOC_Os08g14400	9.37106	5.92775	8.34758	12.6481	17.1744	3.89257	6.36368	3.60618	WOX10	Transcription factor
Os03g0325600	LOC_Os03g20910	9.54706	3.28438	7.23623	10.3813	11.2983	6.06797	3.08029	3.00491	WOX6	Transcription factor
Os01g0186000	LOC_Os01g09100	12.1449	2.7839	26.9331	9.35511	20.2122	8.21679	6.55395	3.31893	WRKY10	Transcription factor
Os01g0626400	LOC_Os01g43650	5.53633	6.87104	4.02942	8.03327	7.47935	3.34563	3.55935	3.44746	WRKY11	Transcription factor
Os06g0158100	LOC_Os06g06360	4.33755	2.17362	7.6918	4.97676	5.43627	2.83398	2.75783	2.54802	WRKY113	Transcription factor
Os01g0665500	LOC_Os01g47560	4.81085	2.63325	4.72397	3.83936	5.06285	3.46832	3.5095	2.44625	WRKY16	Transcription factor
Os05g0571200	LOC_Os05g49620	10.6601	5.88564	9.17218	16.8721	12.6436	8.25702	6.7663	11.867	WRKY19	Transcription factor
Os01g0826400	LOC_Os01g61080	7.91574	16.6628	10.6623	13.1234	7.39996	5.19426	5.74123	19.7755	WRKY24	Transcription factor
Os08g0235800	LOC_Os08g13840	3.58364	4.22808	7.91987	3.26112	3.47827	3.21614	3.51849	3.52722	WRKY25	Transcription factor
Os06g0649000	LOC_Os06g44010	31.1794	52.8614	43.478	48.7103	15.1968	16.1762	15.4448	38.0529	WRKY28	Transcription factor	AT2G25000
Os05g0565900	LOC_Os05g49100	22.0711	3.40042	10.0779	14.9703	16.5778	9.84098	6.16636	10.423	WRKY49	Transcription factor
Os04g0287400	LOC_Os04g21950	4.08488	3.33995	3.91384	3.54807	3.82584	2.38116	2.81835	2.78163	WRKY51	Transcription factor
Os05g0343400	LOC_Os05g27730	6.56697	4.95404	5.6564	4.75055	4.09552	3.66302	2.60966	4.56162	WRKY53	Transcription factor
Os05g0537100	LOC_Os05g46020	14.4655	3.82498	2.5464	21.6615	12.6914	6.47164	3.90404	3.82971	WRKY7	Transcription factor
Os02g0181300	LOC_Os02g08440	20.1991	4.01943	19.7591	9.46711	10.5506	9.90006	8.81415	2.72999	WRKY71	Transcription factor
Os11g0490900	LOC_Os11g29870	23.9247	2.76778	2.88739	10.177	4.44587	10.1841	5.3885	6.56195	WRKY72	Transcription factor
Os01g0839100	LOC_Os01g62190	7.91199	6.66005	12.4472	6.21833	2.08831	4.55898	3.0424	9.82148	ZOS1-15	Transcription factor
Os12g0578800	LOC_Os12g38960	3.50914	8.26182	11.029	9.6825	3.28764	3.96471	5.56478	4.19243	ZOS12-07	Transcription factor
Os03g0437100	LOC_Os03g32220	32.2308	19.4031	69.5034	37.6418	42.1865	8.40926	7.46587	8.46914	ZOS3-11	Transcription factor
Os03g0437200	LOC_Os03g32230	41.243	34.7175	54.3212	44.1841	28.5394	19.9146	16.3508	15.9678	ZOS3-12	Transcription factor
Os03g0820300	LOC_Os03g60560	13.7264	47.2005	39.9236	16.6691	6.94899	9.66081	9.24562	42.8314	ZOS3-21	Transcription factor
Os03g0820400	LOC_Os03g60570	30.0502	34.3913	65.409	34.3925	13.0399	14.2557	9.90142	22.4471	ZOS3-22	Transcription factor
Os03g0838800	LOC_Os03g62230	9.96515	11.2838	19.5132	22.1925	2.50303	14.5045	26.2522	11.7712	ZOS3-24	Transcription factor
Os04g0684900	LOC_Os04g58810	6.25846	6.43413	4.64118	5.64745	4.14428	3.86075	2.84674	3.92477	CAF1 family ribonuclease containing protein, putative, expressed	Transcriptional coactivation	Sequence and expression analysis of CCR4-associated factor 1 (OsCAF1) gene family in rice. J Plant Mol Biol Biotechnol 2011 2(1): 47-64
Os01g0618000	LOC_Os01g43080	14.3951	10.6983	6.9293	9.98266	4.56446	4.30715	4.56	7.58843	exonuclease, putative, expressed	Transcriptional coactivation
Os06g0592500	LOC_Os06g39240	17.3801	84.2502	62.6645	18.0392	16.4008	16.961	4.5487	76.2276	MBF1_1	Transcriptional coactivation	In Silico analysis of some least studied transcription factors/regulators in rice during abiotic stress. International Journal of Computational Bioinformatics and In Silico Modeling Vol. 2, No. 1 (2013): 72-80 -------------------------------------------------- Enhanced tolerance to environmental stress in transgenic plants expressing the transcriptional coactivator multiprotein bridging factor 1c…
Os01g0278000	LOC_Os01g17050	8.09423	6.09386	7.72511	3.57577	2.35491	2.35182	2.63397	4.23253	VQ domain containing protein, putative, expressed	Transcriptional coactivation	Structural and functional analysis of VQ motif-containing proteins in Arabidopsis as interacting proteins of WRKY transcription factors. Plant Physiology June 2012 vol. 159 no. 2 810-825
Os02g0173200	LOC_Os02g07690	3.00366	10.4984	8.70319	4.30376	2.7146	3.34959	3.27275	6.88442	VQ domain containing protein, putative, expressed	Transcriptional coactivation
Os02g0251900	LOC_Os02g15290	11.9674	11.4404	9.11102	12.439	7.51479	5.22464	4.06517	5.59059	VQ domain containing protein, putative, expressed	Transcriptional coactivation
Os03g0319000	LOC_Os03g20330	22.21	9.62697	9.08217	17.9177	38.7432	7.83952	9.41121	10.1032	VQ domain containing protein, putative, expressed	Transcriptional coactivation
Os03g0676400	LOC_Os03g47280	11.081	4.69732	7.0028	8.86955	14.3108	2.55755	8.77599	4.07294	VQ domain containing protein, putative, expressed	Transcriptional coactivation
Os06g0666400	LOC_Os06g45570	17.1809	5.1923	10.2578	14.274	10.6186	9.69687	7.81419	5.38827	VQ domain containing protein, putative, expressed	Transcriptional coactivation
Os05g0244700	LOC_Os05g15530	5.25505	4.96447	4.99505	2.33258	7.55107	10.43	5.20391	4.76863	aminotransferase domain containing protein, putative, expressed	Translation/Protein synthesis
Os08g0502700	LOC_Os08g39300	8.04999	8.28354	5.63975	13.8741	6.81909	4.27938	4.86348	7.92491	aminotransferase, putative, expressed	Translation/Protein synthesis
Os01g0621900	LOC_Os01g43370	2.93263	6.12142	3.16674	2.75044	2.05451	3.83953	4.19536	6.66617	CPuORF17 - conserved peptide uORF-containing transcript, expressed	Translation/Protein synthesis	Identification of novel conserved peptide uORF homology groups in Arabidopsis and rice reveals ancient eukaryotic origin of elect groups and preferential association with ranscription factor-encoding genes. BMC Biology 2007, 5:32
Os10g0517500	LOC_Os10g37340	4.27527	7.3148	3.89594	6.51946	3.01042	5.14735	4.55539	8.46543	cystathionine gamma-synthase, putative, expressed	Translation/Protein synthesis	Constitutive Overexpression of Cystathionine γ-Synthase in Arabidopsis Leads to ccumulation of Soluble Methionine andS-Methylmethionine. Plant Physiology January 2002 vol. 128 no. 1 95-107
Os02g0222100	LOC_Os02g12900	16.927	7.33874	2.55459	5.13948	3.29268	16.5914	3.22553	6.89866	cysteine synthase, putative, expressed	Translation/Protein synthesis
Os01g0280500	LOC_Os01g17330	47.6436	21.7769	46.5809	8.88424	4.17409	20.292	3.38597	32.9804	eukaryotic translation initiation factor 6, putative, expressed	Translation/Protein synthesis	Eukaryotic initiation factor 6, an evolutionarily conserved regulator of ribosome biogenesis and protein translation
Os01g0138800	LOC_Os01g04620	35.0093	7.01636	13.1843	7.6946	12.7147	23.753	22.6434	7.2713	Glutamine aminotransferase	Translation/Protein synthesis
Os02g0191300	LOC_Os02g09810	5.92443	5.33584	3.18816	4.89315	3.55261	4.39334	3.62798	2.48658	amino acid transporter, putative, expressed	Transportation
Os09g0484900	LOC_Os09g31130	26.447	5.72557	2.31367	5.96913	2.69444	10.1694	8.84392	7.50985	citrate transporter, putative, expressed	Transportation
Os02g0584700	LOC_Os02g37290	9.35123	4.01943	8.79977	4.26155	6.25923	2.751	2.53086	3.62137	heavy metal associated domain containing protein, expressed	Transportation
Os02g0585100	LOC_Os02g37320	8.45932	7.02447	6.55469	3.82231	5.37635	2.59766	2.97587	6.09025	heavy metal associated domain containing protein, expressed	Transportation
Os04g0469000	LOC_Os04g39350	6.52505	2.92447	8.57204	8.11464	19.9821	12.376	7.78788	8.20977	heavy metal associated domain containing protein, expressed	Transportation
Os04g0667600	LOC_Os04g57200	5.14396	4.8046	4.99244	3.51007	2.59369	2.04779	2.21092	3.81424	heavy metal transport/detoxification protein, putative, expressed	Transportation
Os03g0152000	LOC_Os03g05750	6.59766	10.3288	10.339	6.14555	2.15866	2.266	2.50925	8.86891	heavy-metal-associated domain-containing protein, putative, expressed	Transportation
Os06g0210000	LOC_Os06g10750	8.3519	16.2882	13.8203	8.13638	14.4902	13.8319	5.97065	7.43775	integral membrane protein DUF6 containing protein, expressed	Transportation
Os04g0373400	LOC_Os04g30490	33.81	5.09958	3.89447	6.3448	5.32319	10.3517	3.55637	5.43509	MATE efflux family protein, putative, expressed	Transportation	An Al-inducible MATE gene is involved in external detoxification of Al in rice. The Plant Journal (2011) 68, 1061–1069
Os10g0344000	LOC_Os10g20350	107.994	5.7315	16.0733	12.6835	18.9312	22.8924	9.64718	23.485	MATE efflux family protein, putative, expressed	Transportation
Os10g0345100	LOC_Os10g20470	86.8308	11.4486	15.2656	11.5329	11.7292	29.8873	10.3495	14.5395	MATE efflux family protein, putative, expressed	Transportation
Os01g0696600	LOC_Os01g50160	5.30516	4.40881	33.808	6.71109	2.48795	2.26756	2.2162	3.04559	OsABCB6	Transportation	Genome-wide expression analysis of rice ABC transporter family across spatio-temporal samples and in response to abiotic stresses. Journal of Plant Physiology Volume 171, Issue 14, 1 September 2014, Pages 1276–1288
Os01g0121600	LOC_Os01g03144	6.08652	3.12052	8.30024	5.45803	3.6959	2.12518	6.27552	3.63222	OsABCG1	Transportation
Os01g0609300	LOC_Os01g42380	37.6513	11.7107	7.27657	17.3268	14.8061	10.3914	20.981	11.0772	OsABCG36	Transportation
Os02g0208300	LOC_Os02g11760	7.82541	6.30432	7.77011	4.87717	3.40692	3.01142	4.0599	8.26616	OsABCG39	Transportation
Os08g0384500	LOC_Os08g29570	36.1413	7.01721	9.09615	22.9152	33.0537	12.1134	25.1554	10.1281	OsABCG44	Transportation
Os09g0454600	LOC_Os09g28160	19.2565	13.6985	9.67422	13.0018	6.98138	17.047	14.8367	8.20907	OsPT19	Transportation	Comprehensive Sequence and Whole-Life-Cycle Expression Profile Analysis of the Phosphate Transporter Gene Family in Rice. Molecular Plant • Volume 4 • Number 6 • Pages 1105–1122 • November 2011
Os02g0699000	LOC_Os02g47090	8.05185	3.823	2.26899	7.85515	5.85911	5.1923	4.45367	4.64679	peptide transporter PTR2, putative, expressed	Transportation
Os04g0597600	LOC_Os04g50940	11.9018	5.02611	3.06552	17.5197	5.85588	5.50946	4.88872	10.7587	peptide transporter PTR2, putative, expressed	Transportation
Os03g0326200	LOC_Os03g20970	8.41907	4.44565	2.65815	3.84306	2.18172	3.86258	5.84715	2.99824	phospholipid-transporting ATPase 1, putative, expressed	Transportation
Os03g0326000	LOC_Os03g20949	6.54005	5.84915	2.99186	4.14842	2.41176	3.28479	4.07619	3.21275	phospholipid-transporting ATPase, putative, expressed	Transportation
Os03g0326100	LOC_Os03g20949	14.5096	43.5057	96.0439	15.8303	8.4225	4.80527	18.3022	37.7652	phospholipid-transporting ATPase, putative, expressed	Transportation
Os01g0597600	LOC_Os01g41420	63.946	25.5252	17.2454	11.4146	3.46673	2.74872	7.07905	5.68948	transmembrane amino acid transporter protein, putative, expressed	Transportation
Os03g0218400	LOC_Os03g11900	9.68416	3.59747	10.0201	13.023	10.9644	5.1138	5.71384	4.88733	transporter family protein, putative, expressed	Transportation
Os07g0559700	LOC_Os07g37320	3.73983	4.02782	4.16697	5.58205	8.09814	3.63637	4.0026	2.75899	transporter family protein, putative, expressed	Transportation
Os01g0554100	None	3.63066	2.77533	2.30443	2.80561	3.30872	2.6504	2.52829	3.93463	protein|retrotransposon protein, putative, Ty3-gypsy subclass, expressed	Transposon	similar to LOC_Os01g37350(n identity=100% cover=100%)
Os09g0269500	None	5.47122	5.45775	3.00403	2.35569	5.81592	6.97024	2.71163	3.52515	retrotransposon protein, putative, Ty3-gypsy subclass, expressed	Transposon	Similar to LOC_Os09g09650 (p identity=100%, coverage=100%)
Os10g0450800	LOC_Os10g31320	2.02534	2.05501	9.13545	6.13656	4.08971	3.19089	2.42986	6.92589	retrotransposon protein, putative, unclassified, expressed	Transposon
Os10g0450900	LOC_Os10g31330	2.74144	4.56693	16.128	3.4206	16.2677	3.97354	2.4242	7.79354	retrotransposon protein, putative, unclassified, expressed	Transposon
Os01g0186900	LOC_Os01g09220	16.4062	7.45897	8.55214	8.67995	5.48658	2.67617	6.79133	4.75511	transposon protein, putative, CACTA, En/Spm sub-class, expressed	Transposon
Os04g0600300	LOC_Os04g51160	53.2269	25.3972	37.5035	33.4198	21.623	33.8282	31.4763	35.3531	transposon protein, putative, unclassified, expressed	Transposon
Os01g0135100	None	4.9969	4.01552	2.56411	5.60228	8.10657	4.76013	2.56491	3.84721	(No Hit)	Unknown
Os01g0512900	None	4.7619	9.84858	10.7765	5.05462	7.07135	2.44529	6.3218	7.62396	(No Hit)	Unknown
Os01g0757100	None	6.96904	3.78289	2.85762	3.27895	4.59931	2.38001	2.04096	3.33911	(No Hit)	Unknown
Os02g0206200	None	4.6306	13.9833	9.47989	5.16713	9.00206	2.31038	7.13603	8.06692	(No Hit)	Unknown
Os02g0553100	None	3.94078	3.99024	2.87752	4.46779	8.41582	4.63756	2.12053	3.63252	(No Hit)	Unknown
Os02g0834600	None	8.54695	15.6916	7.41746	7.18296	4.56115	2.56522	7.25514	10.967	(No Hit)	Unknown
Os03g0238200	None	6.11987	4.23482	3.03658	6.50204	6.44958	3.08522	2.3047	3.82087	(No Hit)	Unknown
Os04g0583100	None	6.80882	8.17825	3.6816	6.48286	4.8652	6.61667	4.73455	4.61062	(No Hit)	Unknown
Os04g0679500	None	3.90319	5.5012	9.63609	2.00426	9.06808	16.654	3.29645	3.79187	(No Hit)	Unknown
Os05g0131200	None	4.96847	3.7877	3.46905	5.24998	6.14468	4.28897	2.50461	3.35556	(No Hit)	Unknown
Os05g0164400	None	32.5042	11.4026	19.6697	18.4334	13.466	12.0378	17.4882	15.054	(No Hit)	Unknown
Os05g0180800	None	20.1553	11.218	22.9617	17.579	17.2401	17.8416	18.5417	12.6278	(No Hit)	Unknown
Os05g0189600	None	6.8014	4.05256	3.17148	3.89562	7.08848	3.02744	2.1898	3.71822	(No Hit)	Unknown
Os06g0277000	None	6.42533	4.50407	3.05398	5.47409	10.2183	3.29055	2.42358	3.89959	(No Hit)	Unknown
Os06g0313500	None	8.48657	5.66102	6.77503	10.2595	10.0606	9.43258	11.0076	14.4525	(No Hit)	Unknown
Os07g0191900	None	22.9677	4.41911	8.63679	14.2887	11.6791	2.88744	14.3708	2.01543	(No Hit)	Unknown
Os08g0151200	None	6.69587	9.68127	3.27052	9.8654	5.89737	8.14644	3.95663	22.636	(No Hit)	Unknown
Os08g0315000	None	3.99254	11.871	4.05798	11.3678	4.34495	7.36034	4.45549	11.9322	(No Hit)	Unknown
Os08g0507800	None	5.59271	4.1269	2.93238	4.33483	6.15787	4.60069	2.07494	3.85644	(No Hit)	Unknown
Os09g0240600	None	7.74602	10.4297	14.7317	5.98485	3.55627	8.18447	9.10232	9.96501	(No Hit)	Unknown
Os11g0112600	None	6.30865	3.72477	3.09878	5.43022	7.125	3.98726	2.9956	3.50974	(No Hit)	Unknown
Os11g0115600	None	3.57838	2.63728	2.22072	2.49612	2.81173	3.6841	4.10995	3.6587	(No Hit)	Unknown
Os11g0705800	None	5.42729	4.19422	4.1361	3.55881	3.23343	2.81884	2.45165	2.69165	(No Hit)	Unknown
Os12g0222000	None	19.7282	18.2268	15.1462	16.4806	15.2372	25.6908	4.59793	39.8335	(No Hit)	Unknown
Os12g0516400	None	9.68372	3.84265	3.48393	3.15893	6.35532	2.93154	3.89471	2.66266	(No Hit)	Unknown
Os01g0373700	None	245.333	10.4147	93.9542	26.527	14.5492	42.3365	4.62999	25.8518	Conserved hypothetical protein	Unknown
Os04g0290400	None	4.53189	9.41742	13.5415	5.33011	3.86196	2.76866	2.07112	4.33524	Conserved hypothetical protein	Unknown
Os12g0440300	None	3.93467	16.0202	3.89366	13.3921	3.90411	5.06019	4.9126	13.7332	Conserved hypothetical protein.	Unknown
Os01g0639600	LOC_Os01g45250	11.06	6.18067	12.1921	4.62433	2.413	4.83742	7.15518	8.90212	DUF1645 domain containing protein, putative, expressed	Unknown
Os02g0134200	LOC_Os02g04130	23.6138	11.4212	14.6516	14.9639	4.59279	5.67146	7.31739	11.8534	DUF1645 domain containing protein, putative, expressed	Unknown
Os05g0578100	LOC_Os05g50230	30.2733	17.0987	92.9594	15.7744	7.03363	12.2642	14.2935	29.8524	DUF1645 domain containing protein, putative, expressed	Unknown
Os06g0215100	LOC_Os06g11150	9.34598	7.55424	10.7831	9.03252	6.95387	5.10926	3.89203	3.21879	DUF1645 domain containing protein, putative, expressed	Unknown
Os03g0816700	LOC_Os03g60210	7.47637	60.4503	30.8384	3.94133	35.7625	2.3792	4.42348	40.6273	DUF567 domain containing protein, putative, expressed	Unknown
Os01g0727500	LOC_Os01g52730	13.0247	15.3804	9.73619	8.72941	8.09399	5.74813	6.82244	12.9681	DUF584 domain containing protein, putative, expressed	Unknown
Os02g0629000	LOC_Os02g41840	8.07539	11.5015	13.8562	7.69782	10.9382	5.39725	4.27304	8.99294	DUF584 domain containing protein, putative, expressed	Unknown
Os01g0760000	LOC_Os01g55510	7.61758	16.8602	4.52657	2.54087	8.39419	9.8845	4.28971	8.24029	dynein light chain type 1 domain containing protein, expressed	Unknown
Os02g0620400	LOC_Os02g40700	12.4037	7.70604	5.75475	20.3919	9.45686	5.78076	9.08285	3.9047	enzyme of the cupin superfamily protein, putative, expressed	Unknown
Os01g0111700	LOC_Os01g02130	17.6888	6.78493	70.3212	7.26922	20.0556	13.7001	3.04819	10.2622	expressed protein	Unknown
Os01g0214500	LOC_Os01g11600	32.7059	21.5176	10.3901	18.4848	12.616	14.0632	13.3431	14.7763	expressed protein	Unknown
Os01g0220500	LOC_Os01g12110	2.55994	3.32451	2.274	6.28105	5.28218	2.25646	4.13244	4.92265	expressed protein	Unknown
Os01g0256500	LOC_Os01g15270	4.63496	3.80831	3.31757	3.20039	4.2175	3.21954	3.21679	2.8936	expressed protein	Unknown
Os01g0306400	LOC_Os01g20030	21.8285	6.30497	9.78849	14.9777	3.31487	15.9356	10.5221	3.61449	expressed protein	Unknown
Os01g0508100	LOC_Os01g32380	2.17505	14.4758	6.11214	7.03757	15.2302	4.4179	4.83982	13.7582	expressed protein	Unknown
Os01g0510200	LOC_Os01g32670	15.1692		13.0071	7.34297	5.77361	10.44	6.88603	19.6054	expressed protein	Unknown
Os01g0631800	LOC_Os01g44120	10.5211	15.3002	17.7507	8.06037	4.69888	3.98536	6.34312	15.4799	expressed protein	Unknown
Os01g0674400	LOC_Os01g48360	11.628	2.94718	8.3288	8.78733	10.0709	6.38178	10.1893	2.5865	expressed protein	Unknown
Os01g0698800	LOC_Os01g50350	87.0789	28.1518	6.31364	60.4354	93.9106	8.64892	95.0583	15.7043	expressed protein	Unknown
Os01g0714400	None	4.10378	4.35446	3.02739	5.03862	7.15818	3.71776	2.3768	3.96111	expressed protein	Unknown
Os01g0714600	LOC_Os01g51670	21.8384	3.71625	2.78917	15.5598	10.4982	6.66606	5.65313	6.25152	expressed protein	Unknown
Os01g0725000	LOC_Os01g52594	9.20745	4.25438	2.27936	2.57442	4.13027	2.2957	2.76671	2.14019	expressed protein	Unknown
Os01g0793800	LOC_Os01g58130	8.67774	5.54462	6.25401	7.85254	5.7894	5.65289	8.31988	10.5367	expressed protein	Unknown
Os01g0795600	LOC_Os01g58310	11.6507	25.1851	19.2868	10.9109	23.5604	11.8426	12.3025	17.1868	expressed protein	Unknown
Os01g0944100	LOC_Os01g71624	3.45493	13.6922	4.06609	4.94598	4.19972	3.9387	2.82233	14.997	expressed protein	Unknown
Os01g0952900	LOC_Os01g72360	8.11403	44.0769	33.8291	9.83841	8.87654	5.93608	6.44889	52.0945	expressed protein	Unknown
Os02g0166600	LOC_Os02g07010	2.40376	2.90543	2.70497	2.91448	3.653	2.47428	3.30424	3.75607	expressed protein	Unknown
Os02g0193200	LOC_Os02g09980	2.57587	11.8119	4.77054	5.92652	2.41797	2.87799	4.93903	13.6286	expressed protein	Unknown
Os02g0193300	LOC_Os02g09990	10.3985	26.779	10.9863	13.0639	3.94788	5.21922	39.8359	25.0498	expressed protein	Unknown
Os02g0209300	LOC_Os02g11859	7.38539	14.6297	15.055	6.94144	7.42544	4.94247	7.76083	16.6806	expressed protein	Unknown
Os02g0209400	LOC_Os02g11870	7.35572	13.365	31.5304	11.349	10.3705	7.80423	6.69555	17.9364	expressed protein	Unknown
Os02g0455400	LOC_Os02g25780	2.99018	3.42182	3.98591	2.12445	4.36097	2.92226	2.47978	4.91865	expressed protein	Unknown
Os02g0575000	LOC_Os02g36530	18.7181	24.3007	34.3233	13.2577	16.1825	16.9402	14.125	32.4496	expressed protein	Unknown
Os02g0587300	LOC_Os02g37500	2.45073	3.07141	5.95038	3.71427	2.51426	4.39829	4.70789	3.39955	expressed protein	Unknown
Os03g0107700	LOC_Os03g01740	4.71058	7.98685	4.87669	7.69623	4.66012	2.75765	3.13394	5.83921	expressed protein	Unknown
Os03g0142200	LOC_Os03g04870	10.3618	8.08168	5.66718	25.0767	10.1943	3.41	4.65738	7.05902	expressed protein	Unknown
Os03g0151500	LOC_Os03g05700	6.05129	12.4581	15.1509	11.2121	4.42465	2.89352	5.29175	37.7344	expressed protein	Unknown
Os03g0155000	LOC_Os03g05990	9.49141	3.16968	3.03188	6.33031	3.62536	3.77455	2.15983	2.12753	expressed protein	Unknown
Os03g0322200	LOC_Os03g20600	5.45275	4.59565	2.53893	6.57411	4.26103	5.94924	5.93583	4.81954	expressed protein	Unknown
Os03g0334200	LOC_Os03g21640	8.01204	5.87392	5.64725	4.50481	5.41464	4.23093	2.5163	4.66639	expressed protein	Unknown
Os03g0439000	LOC_Os03g32420	3.87644	9.37944	6.22532	5.48396	2.46587	2.34205	3.00896	3.64351	expressed protein	Unknown
Os03g0716400	LOC_Os03g50790	8.29779	14.7765	15.718	2.4501	2.94764	4.5106	2.42571	6.07309	expressed protein	Unknown
Os03g0723700	LOC_Os03g51390	2.88358	4.44254	4.47796	2.13225	2.46648	2.2973	3.46232	2.78038	expressed protein	Unknown
Os03g0724600	LOC_Os03g51470	9.407	17.0285	9.4374	2.22853	2.05331	4.7452	2.01434	5.98161	expressed protein	Unknown
Os03g0781300	LOC_Os03g56860	9.96251	19.8176	6.28211	5.40258	2.80823	4.29808	10.0472	16.2234	expressed protein	Unknown
Os03g0830400	LOC_Os03g61490	18.2226	20.8928	5.49256	25.859	27.7477	2.44814	5.3105	4.29427	expressed protein	Unknown
Os04g0142400	LOC_Os04g05650	6.91729	2.22468	2.11685	3.76082	19.3215	2.78946	3.41393	5.37764	expressed protein	Unknown
Os04g0175400	LOC_Os04g09570	3.45039	36.3987	31.4765	2.58595	19.3872	12.5438	13.2242	24.4757	expressed protein	Unknown
Os04g0451900	None	4.31414	2.27507	2.45115	3.31884	3.95345	3.29454	3.93009	2.60191	expressed protein	Unknown
Os04g0583200	LOC_Os04g49370	5.10759	9.69196	6.41041	2.05284	5.8368	10.485	3.86695	6.02173	expressed protein	Unknown
Os04g0627900	LOC_Os04g53606	82.9007	12.0166	73.7744	27.5663	12.3015	35.5881	6.22139	36.0491	expressed protein	Unknown
Os04g0674000	LOC_Os04g57760	5.50281	4.57781	4.83834	2.22874	3.606	2.98338	3.22528	3.12355	expressed protein	Unknown
Os04g0685700	LOC_Os04g58890	7.06306	5.38062	4.11817	3.40245	2.53654	3.28709	2.62569	6.20369	expressed protein	Unknown
Os05g0145100	LOC_Os05g05290	6.36462	7.53993	8.66758	3.75275	9.59719	2.20161	11.9492	21.6964	expressed protein	Unknown
Os05g0181700	LOC_Os05g08900	10.3326	3.58621	3.03024	3.7885	10.4514	2.88053	5.89235	5.74433	expressed protein	Unknown
Os05g0188100	LOC_Os05g09580	10.5765	4.98521	7.38022	3.08567	5.66812	5.98468	4.6689	5.71923	expressed protein	Unknown
Os05g0324700	LOC_Os05g25920	45.7201	16.4304	51.1371	26.8719	22.6891	21.7351	16.7588	23.481	expressed protein	Unknown
Os05g0454500	LOC_Os05g38040	11.8059	2.92353	7.20016	2.6524	9.81124	16.0971	4.72486	6.4442	expressed protein	Unknown
Os05g0464300	LOC_Os05g38880	2.64694	15.7788	9.19759	7.16783	4.46541	6.3505	13.3376	6.92459	expressed protein	Unknown
Os05g0560500	LOC_Os05g48680	11.4777	3.12233	15.4723	21.3611	16.435	25.1319	7.18167	5.67248	expressed protein	Unknown
Os05g0576600	LOC_Os05g50100	3.86342	3.01596	3.21136	3.85721	2.60008	2.27435	4.86279	3.68372	expressed protein	Unknown
Os05g0584400	LOC_Os05g50730	6.25373	2.16962	4.31905	12.22	8.68942	2.70372	2.95702	3.2662	expressed protein	Unknown
Os06g0133500	LOC_Os06g04240	9.96562	21.3241	20.3105	8.197	4.7474	2.88239	2.77531	19.9246	expressed protein	Unknown
Os06g0146600	LOC_Os06g05410	72.3847	4.56609	67.2517	41.1909	13.2109	49.2672	3.32113	14.6027	expressed protein	Unknown
Os06g0147300	LOC_Os06g05470	38.3218	21.0562	16.6972	16.431	22.9383	10.6969	6.92258	13.7227	expressed protein	Unknown
Os06g0147600	LOC_Os06g05510	4.84972	30.9821	5.98448	20.3351	32.1602	2.68338	4.08511	28.8391	expressed protein	Unknown
Os06g0239200	LOC_Os06g13190	6.64937	10.8328	7.203	4.88455	3.99131	5.73129	7.74545	9.9992	expressed protein	Unknown
Os06g0651200	LOC_Os06g44190	5.92196	7.38038	5.39562	2.95464	2.47451	2.18823	2.07519	6.58461	expressed protein	Unknown
Os06g0673800	LOC_Os06g46140	38.935	4.15626	2.10674	23.1787	15.1802	12.9662	10.7782	12.8889	expressed protein	Unknown
Os07g0273000	None	4.36358	6.53597	5.40576	5.39227	10.3804	4.39872	4.22952	4.62801	expressed protein	Unknown
Os07g0587300	LOC_Os07g39860	54.565	37.6655	23.7849	8.2579	17.0287	11.3948	67.6276	9.72098	expressed protein	Unknown
Os08g0156100	LOC_Os08g05980	82.7581	18.8213	192.005	17.6327	52.1097	66.8605	13.6084	22.4344	expressed protein	Unknown
Os08g0205800	LOC_Os08g10500	11.7956	14.5465	11.2166	8.94773	16.7437	3.88104	8.6836	12.5301	expressed protein	Unknown
Os08g0412700	LOC_Os08g31850	5.21695	6.13524	3.94684	2.11404	3.11242	2.7111	2.05848	3.36916	expressed protein	Unknown
Os08g0412800	LOC_Os08g31860	7.98053	9.26934	5.04884	7.13924	12.5199	3.52571	7.00918	7.42308	expressed protein	Unknown
Os08g0448100	LOC_Os08g34800	8.91666	6.59914	4.66214	6.38968	3.46144	2.35096	2.8979	3.20205	expressed protein	Unknown
Os08g0540900	LOC_Os08g42800	10.8213	14.6439	19.7213	9.04793	11.2654	11.2888	5.88835	7.84544	expressed protein	Unknown
Os08g0549900	LOC_Os08g43620	19.0645	50.623	85.0901	22.1757	10.0873	19.1275	8.85005	87.6766	expressed protein	Unknown
Os09g0128400	LOC_Os09g04160	7.43916	3.0114	5.271	4.85926	5.44423	8.5923	5.7051	2.92703	expressed protein	Unknown
Os09g0364400	LOC_Os09g19970	19.7802	30.0114	58.2798	19.6553	22.7117	17.0852	8.94711	29.4494	expressed protein	Unknown
Os09g0400700	LOC_Os09g23590	18.852	13.1191	25.0594	9.78205	6.7221	4.0879	13.0339	17.6763	expressed protein	Unknown
Os09g0492900	LOC_Os09g31990	15.8083	107.883	85.6357	18.7542	3.45374	19.1599	15.2774	106.854	expressed protein	Unknown
Os09g0493000	LOC_Os09g32000	37.0214	52.3773	36.3801	14.6252	4.03181	44.0333	34.8436	42.8816	expressed protein	Unknown
Os10g0466800	LOC_Os10g32930	5.08827	10.3102	2.06197	3.03949	3.11779	4.09213	2.50013	7.37905	expressed protein	Unknown
Os10g0467000	LOC_Os10g32940	4.2747	13.2773	5.29117	3.03836	2.99089	4.4032	5.03265	10.8062	expressed protein	Unknown
Os10g0485900	LOC_Os10g34450	5.30377	8.61963	8.3505	7.05758	3.44941	4.45616	3.16357	4.85153	expressed protein	Unknown
Os12g0114000	LOC_Os12g02240	10.4122	4.37033	4.21136	6.95479	3.2703	2.19738	2.5903	2.19431	expressed protein	Unknown
Os12g0147200	LOC_Os12g05210	4.3375	3.17818	3.66754	3.26213	5.99057	2.80584	7.78565	6.46203	expressed protein	Unknown
Os12g0248600	LOC_Os12g14540	12.3882	3.05102	4.22829	5.69755	10.2525	7.31678	8.67017	12.5141	expressed protein	Unknown
Os02g0179600	LOC_Os02g08330	85.9048	10.2304	29.5934	13.4533	9.24439	27.7053	20.4473	11.8829	gp176, putative, expressed	Unknown
Os06g0652100	LOC_Os06g44240	74.52	8.9244	27.94	13.3106	6.01503	25.4341	11.485	8.35148	gp176, putative, expressed	Unknown
Os04g0677300	LOC_Os04g58090	22.6551	15.8627	13.6691	14.2692	10.9852	7.01509	12.1155	19.5176	harpin-induced protein 1 domain containing protein, expressed	Unknown
Os02g0773700	None	4.32315	7.49926	10.7052	8.68638	3.37373	3.12939	4.73084	4.57378	Hypothetical gene	Unknown
Os06g0555900	None	11.5745	6.62547	2.16542	8.22269	21.8348	5.21124	3.84712	6.35698	Hypothetical gene	Unknown
Os01g0136500	None	3.47157	3.1365	6.09136	4.27964	4.81093	3.92663	2.87278	2.21103	Hypothetical protein	Unknown
Os08g0177400	None	209.03	10.4506	150.139	32.734	17.3345	58.7337	9.65592	9.581	hypothetical protein	Unknown
Os12g0138000	None	4.26447	2.08823	2.05525	5.22694	5.66754	3.58503	2.12045	2.15003	Hypothetical protein	Unknown
Os12g0220800	None	3.5923	3.45963	4.08414	5.34909	4.74076	2.60192	3.41077	4.27722	Hypothetical protein	Unknown
Os07g0404500	None	2.00159	8.8189	4.31357	3.8878	5.22564	3.02007	2.227	7.5336	Hypothetical protein.	Unknown
Os12g0518200	LOC_Os12g33300	39.2421	13.4511	15.4253	34.531	31.4238	11.8623	11.8863	15.9936	integral membrane protein DUF6 containing protein, expressed	Unknown
Os04g0110100	LOC_Os04g01950	3.79109	6.10019	13.9931	5.93168	4.05933	2.66409	4.39586	6.44245	legume lectins beta domain containing protein, putative, expressed	Unknown
Os10g0378500	None	13.9748	17.7342	3.42536	2.84966	10.2324	9.60008	2.38889	34.4205	No hit	Unknown
Os02g0720400	LOC_Os02g48850	8.83016	66.7925	46.9113	11.5421	3.19128	17.3293	15.4834	63.9573	plant-specific domain TIGR01615 family protein, expressed	Unknown
Os03g0233000	LOC_Os03g13050	15.4762	21.2724	2.52807	7.74419	9.90911	4.2988	15.1725	11.6343	Protein of unknown function DUF607 family protein(Originally E2F-related protein)	Unknown	The gene descrition is changed from E2F-related prtoein to the the name in RAPDB because this gene is nither similar to E2F nor E2F-related proteins, and there is no DBD in the coding region.
Os07g0127700	LOC_Os07g03600	14.4471	5.36501	2.31356	5.97454	7.95579	9.36998	8.83659	13.3707	SCP-like extracellular protein, expressed	Unknown
Os12g0168100	LOC_Os12g07030	47.4823	32.2918	13.9779	19.1613	48.8716	35.6653	21.4406	20.4287	Similar to AP2 domain containing protein RAP2.6	Unknown
Os09g0547500	LOC_Os09g37540	58.0276	20.6948	10.0147	49.5074	21.661	20.2111	18.1928	13.5523	uncharacterized protein PA4923, putative, expressed	Unknown
Os02g0129800	LOC_Os02g03710	3.41883	13.0514	16.9949	4.85868	2.21521	4.87033	5.25387	19.0198	UP-9A, putative, expressed	Unknown
Os01g0905300	LOC_Os01g67820	14.6262	3.9049	2.75854	11.279	11.2431	2.87254	2.76905	6.43379	exo70 exocyst complex subunit domain containing protein, expressed	Vesicle transport
Os03g0374400	LOC_Os03g25750	13.6444	4.54151	3.32369	7.56649	2.37901	5.00216	4.90798	2.00283	SNARE associated Golgi protein, putative, expressed	Vesicle transport

## Sheet: S2-2
Supplementary Table S2-2 Stress-specific upreulated genes
ProbeName	TIGR	V	As(V)	Cd	Hg	Cu	Cr	FA	Juglone	Description
V
Os01g0198000	LOC_Os01g10140	2.03121	-1.55774	-1.29847	-1.48186	-1.17956	-1.43425	-1.45374	-1.12542	RNA dependent RNA polymerase family protein.
Os01g0252200	LOC_Os01g14870	2.84593	-1.07058	-1.31671	1.18181	-1.46125	1.21412	1.39733	-1.38146	Conserved hypothetical protein.
Os01g0675000	LOC_Os01g48410	39.4683	-1.36975	1.06125	1.10738	-1.18375	-1.32247	-1.17198	-1.17676	Protein of unknown function DUF315 domain containing protein.
Os01g0775500	None	7.22965	-1.4563	-1.29274	-1.93029	1.1758	1.32003	1.2985	-1.35226	Jacalin-related lectin domain containing protein.
Os01g0882400	LOC_Os01g65992	4.00949	-2.07532	-1.30139	1.37234	-1.20681	1.11012	-1.04742	1.13427	Protein of unknown function DUF679 family protein.
Os01g0911000	LOC_Os01g68310	2.51179	-1.59153	-1.45428	-1.64276	-1.48494	-1.19129	-1.8929	-1.55145	Conserved hypothetical protein.
Os02g0126600	LOC_Os02g03430	2.63908	-2.81553	-1.58722	-1.2774	-1.28082	-1.10781	-1.07243	1.0267	Conserved hypothetical protein.
Os02g0131800	LOC_Os02g03900	3.03398	-1.4224	-1.1356	-1.04584	-1.39967	-1.03219	1.04257	-1.92527	Root-specific metal transporter.
Os02g0139900	None	4.13037	1.06171	-2.34283	-1.1928	-1.40628	1.15986	-1.0651	-1.08345	Hypothetical protein.
Os02g0151100	LOC_Os02g05730	2.26381	1.29127	1.21011	1.05138	1.03217	-1.13774	1.30671	1.16526	Protein kinase domain containing protein.
Os02g0179200	LOC_Os02g08270	2.74291	-1.48628	-1.84739	1.05914	1.25792	-2.75309	-1.6254	-1.34857	Glutamine amidotransferase class-I domain containing protein.
Os02g0246600	LOC_Os02g14874	2.03141	1.31612	1.15566	1.13221	-1.52194	1.21432	-1.34356	1.03628	Conserved hypothetical protein.
Os02g0302500	LOC_Os02g19950	4.51048	-1.56897	-1.25902	-1.60488	-1.35964	-1.1236	-2.00309	-1.7731	Hypothetical protein.
Os02g0453200	None	3.3054	1.06542	1.28561	1.04959	1.15832	1.25578	1.2513	-1.18297	Non-protein coding transcript, uncharacterized transcript.
Os02g0566400	LOC_Os02g35830	2.81128	-1.4021	1.17626	1.08082	1.11936	1.15634	1.32319	-1.3448	Conserved hypothetical protein.
Os02g0577500	None	2.11658	-1.88403	-1.59153	-1.27521	-1.43459	-1.22101	-1.25735	-1.32057	(No Hit)
Os02g0640500	LOC_Os02g42780	4.01282	-4.11678	-1.9503	-1.01445	1.3659	-1.25872	1.06873	-1.5482	lectin receptor-type protein kinase, putative, expressed
Os02g0659900	None	2.69942	-1.74072	-1.49649	1.00776	-1.25977	1.04556	-1.21739	-1.28925	(No Hit)
Os03g0110900	LOC_Os03g02020	2.71311	-1.66935	-1.15299	-1.03845	-1.16201	1.12395	1.34475	-1.29734	Conserved hypothetical protein.
Os03g0269800	LOC_Os03g16320	2.11479	-1.66184	-1.01022	-1.13887	-1.02099	1.02826	1.12689	-1.81297	(No Hit)
Os03g0327700	LOC_Os03g21050	3.32678	-1.70037	-1.3054	1.23653	1.05094	1.28765	1.24541	-1.24487	OsSub32 - Putative Subtilisin homologue and retrotransposon protein
Os03g0417700	LOC_Os03g30420	2.74254	-1.76953	-1.18572	1.17569	-1.37355	-1.10035	-1.11874	-1.6757	E-class P450, group I family protein.
Os03g0754400	None	2.92866	1.09377	-1.24706	-1.30468	-1.14613	1.11637	1.04188	-1.08351	(No Hit)
Os03g0755100	LOC_Os03g54790	2.14901	-1.3257	-1.23933	-1.0435	-1.12656	1.17534	1.12577	-1.21553	Transporter associated with antigen processing-like protein.
Os03g0756200	LOC_Os03g54900	2.6063	1.02672	-1.62568	1.13613	-1.05867	1.18746	-1.45574	-1.28539	Protein kinase domain containing protein.
Os03g0854900	None	2.0508	-1.71594	-1.49613	-1.09732	-1.27697	-1.11756	-1.3007	-1.28987	(No Hit)
Os04g0107800	None	2.79789	-1.39846	-1.41538	-1.05047	1.39792	1.33398	1.37132	1.09904	retrotransposon protein
Os04g0403600	LOC_Os04g33070	2.07344	-2.86882	-1.92952	-1.26184	-1.23008	-1.32548	-1.17698	-1.11656	Protein phosphatase 2C-like domain containing protein.
Os04g0442300	LOC_Os04g36070	2.15304	-1.60732	-1.68183	-1.65038	-1.73809	-1.08586	-1.21965	-1.66345	ZmRR2 protein (Response regulator 2).
Os04g0454600	LOC_Os04g38260	2.1375	-1.43265	-1.00723	1.29461	-1.14684	1.07928	-1.38174	-1.30025	Conserved hypothetical protein.
Os04g0540200	LOC_Os04g45690	2.60475	1.15863	-1.02334	1.07735	-1.03885	1.30292	-1.15083	1.06112	Zn-finger, CONSTANS type domain containing protein.
Os04g0569100	LOC_Os04g48070	2.23831	-1.35967	-1.05985	-2.22713	-2.03165	-1.12607	-1.6114	-1.69614	Helix-turn-helix motif, lambda-like repressor domain containing protein.
Os05g0128100	LOC_Os05g03750	3.54985	-3.30863	-3.24022	-1.97696	-2.24794	-2.19759	-3.98348	-2.24337	Hypothetical protein.
Os05g0149200	LOC_Os05g05660	2.1037	-1.33873	1.15283	1.0192	-1.21784	1.19792	-1.00094	-1.20354	PWWP domain containing protein.
Os05g0369300	LOC_Os05g30640	2.02199	-1.22395	-1.4953	1.04875	1.22423	-1.15114	-1.39898	-1.30512	Conserved hypothetical protein.
Os06g0103600	LOC_Os06g01400	2.82124	-1.41146	-1.0678	-1.26738	-1.11308	1.16714	-1.07869	-1.3644	Aminoacyl-t-RNA synthetase precursor.
Os06g0125700	None	2.92398	-1.5506	-1.19007	-1.47471	-1.09162	1.26096	-1.30223	1.02829	Hypothetical protein.
Os06g0154200	LOC_Os06g06050	2.98106	1.17228	-1.41053	-1.18639	-1.0928	-1.10405	1.04869	-1.38051	Extensin-like protein.
Os06g0695800	LOC_Os06g48060	5.08847	-1.22326	-1.06646	-1.12349	1.13912	1.37895	-1.17226	-1.21932	ABC transporter related domain containing protein.
Os06g0708400	LOC_Os06g49470	3.88088	1.27488	-1.5981	-1.37232	-2.76834	-1.35536	-1.1082	-1.28073	Cyclophilin.
Os07g0438300	None	2.50273	-2.15041	-2.19004	-1.11643	1.16473	1.08939	1.04763	-1.01785	retrotransposon protein
Os07g0533000	LOC_Os07g34870	3.05483	-2.57176	-3.91002	-1.25511	-1.66654	-1.45358	1.26407	-1.0396	aspartic proteinase nepenthesin precursor, putative, expressed(Peptidase A1 domain containing protein-> rap DB)
Os07g0589600	LOC_Os07g40040	2.4145	-2.06866	1.19176	1.05323	-1.04706	1.02253	-1.11431	-1.32204	Conserved hypothetical protein.
Os07g0631300	LOC_Os07g43770	2.16175	-1.55547	-1.18161	-1.08537	-1.21039	-1.1326	-1.24588	-1.16402	Conserved hypothetical protein.
Os08g0130400	LOC_Os08g03630	2.67516	1.2461	1.11466	1.03269	-1.12813	1.02402	1.32729	1.34178	acyl-activating enzyme 14(AMP-dependent synthetase/ligase domain containing protein.)
Os08g0135500	LOC_Os08g04140	4.28535	-1.05963	-1.62624	1.35211	-1.42857	1.20063	-1.90575	1.01092	Conserved hypothetical protein.
Os08g0233400	LOC_Os08g13640	2.07108	-1.35084	1.0668	-1.15259	1.05527	1.24851	-1.26701	1.0072	TPR-like domain containing protein.
Os08g0289400	LOC_Os08g19250	2.03211	-1.95649	-1.30129	-1.19467	-1.14121	-1.21378	-1.15745	-1.37081	Zn-finger, CCHC type domain containing protein.
Os08g0327000	None	2.22012	-1.50598	-1.01175	-1.07158	-1.09016	1.07683	1.16601	-1.44033	(No Hit)
Os09g0392400	LOC_Os09g22500	2.36128	-1.43204	-1.41841	1.3292	1.24711	-1.00456	1.22298	-1.33551	PDR13 ABC transporter.
Os09g0463300	LOC_Os09g28850	2.45071	-1.63384	-1.03399	-1.41212	-1.38639	1.09238	-1.13034	-1.19197	Protein of unknown function DUF547 domain containing protein.
Os09g0498400	LOC_Os09g32290	2.66032	-1.29807	-1.19786	-1.58712	-1.30412	-1.13451	-1.33539	-1.47282	Non-protein coding transcript, uncharacterized transcript.
Os09g0498500	LOC_Os09g32290	2.33377	-1.52155	-1.11633	-1.77061	-1.21236	-1.16259	-1.40299	-1.73948	NAD-binding site containing protein.
Os09g0544400	LOC_Os09g37240	2.57546	-1.22729	-1.03727	-1.02337	-1.01548	1.05257	1.1002	-1.16071	Glutathione S-transferase GST 16 (EC 2.5.1.18).
Os10g0343100	LOC_Os10g20240	2.60866	1.09881	1.17477	1.25621	1.30024	1.16126	-1.13809	1.16096	t-snare domain containing protein.
Os10g0396100	LOC_Os10g25660	2.10191	-1.36348	-1.4331	-1.09113	-1.189	1.16604	1.09629	-1.46644	Cyclin-like F-box domain containing protein.
Os10g0400100	LOC_Os10g26050	2.0436	1.2441	-1.07386	-1.06573	1.00873	1.29551	-1.24421	1.20923	Methionyl-tRNA synthetase, class Ia domain containing protein.
Os11g0139500	LOC_Os11g04390	2.30031	1.15647	-1.19015	1.34127	-1.06297	1.0325	1.028	1.08488	RNA-binding region RNP-1 (RNA recognition motif) domain containing protein.
Os11g0151200	None	6.1372	-1.62341	-1.68366	-1.33359	-1.59484	-1.11811	-1.22472	-1.49172	Conserved hypothetical protein.
Os12g0543600	LOC_Os12g35890	2.15387	-1.28673	-1.02086	-1.5016	1.05764	-1.03398	-1.09439	-1.9569	Potential sarcosine oxidase (EC 1.5.3.1).
Os12g0545600	None	2.45277	-1.02889	-1.68875	1.11695	-1.45899	1.00649	-1.17432	-1.14484	Non-protein coding transcript, putative npRNA.
Os12g0615300	LOC_Os12g42070	2.31225	1.28021	1.14791	1.28451	-1.1202	1.09241	1.08339	1.12728	Protein kinase domain containing protein.
As(V)
Os06g0318200	LOC_Os06g21330	-1.77764	2.76568	-1.40284	-1.24876	-1.5025	-1.16616	-1.66064	1.23107	ABB1 - Ankyrin repeat region with 2 Bric-a-Brac, Tramtrack, Broad Complex BTB domains, expressed
Os12g0634900	LOC_Os12g43840	-1.42965	3.29736	-1.63498	-1.36384	1.02799	-1.44834	-1.64811	-1.40723	ankyrin repeat domain-containing protein, putative, expressed
Os06g0166900	LOC_Os06g07070	1.3954	2.05291	-1.81348	1.17052	-1.15771	1.00101	-1.00282	1.00653	BRASSINOSTEROID INSENSITIVE 1-associated receptor kinase 1 precursor, putative, expressed
Os01g0164800	LOC_Os01g07110	-1.09223	2.13839	1.02283	1.03165	-1.30802	-1.3244	-1.30871	1.22341	BRCA2 repeat family protein, expressed
Os04g0168400	LOC_Os04g08640	-1.87287	2.28427	1.12998	-2.19648	1.13023	-1.99624	-1.74783	1.2392	cadmium tolerance factor, putative, expressed
Os10g0560400	LOC_Os10g41100	-2.73906	2.13677	-1.46571	-4.93026	-5.42706	-1.209	-1.59194	-1.72086	CCT motif family protein, expressed
Os02g0804500	LOC_Os02g56040	-1.56481	2.14406	-1.26335	-1.22338	-1.18541	-1.42426	-1.32547	1.39733	chaperone protein dnaJ, putative, expressed
Os08g0486100	LOC_Os08g37950	-1.42092	2.38007	-1.10965	-1.66351	-1.23742	-1.05431	-1.35501	1.06873	copper-transporting ATPase PAA1, putative, expressed
Os01g0369200	LOC_Os01g27160	-1.23638	2.66402	-1.00356	-1.32603	-1.77091	-1.54374	-1.69223	1.01767	cullin, putative, expressed
Os06g0198500	LOC_Os06g09820	-1.37226	2.03494	1.3215	-1.68837	-1.44487	-1.13253	-1.56077	1.23293	cupin superfamily protein, putative, expressed
Os03g0594900	LOC_Os03g39760	-1.29837	2.23324	-1.77383	-3.26616	-2.14634	-1.23889	-1.70568	-1.25101	cytochrome P450, putative, expressed
Os05g0414300	LOC_Os05g34230	-1.09184	2.29394	-1.09717	1.28182	1.22981	-1.04408	-1.12864	1.38441	disease resistance protein RGA3, putative, expressed
Os01g0799000	LOC_Os01g58520	-1.17629	2.22798	-1.3099	1.17635	1.042	-1.20871	-1.00617	1.35932	disease resistance protein, putative, expressed
Os01g0239100	LOC_Os01g13760	-1.50957	2.16109	1.37415	1.01253	-1.10867	-1.19409	-1.19388	1.2492	dnaJ domain containing protein, expressed
Os12g0133700	LOC_Os12g03990	-1.33726	2.19211	-1.21076	-1.0264	-1.26164	-1.18639	-1.22429	1.33939	dual specificity protein phosphatase, putative, expressed
Os12g0633600	LOC_Os12g43720	-1.43867	2.43915	1.00876	1.18458	-1.09379	-1.79294	-1.10612	-1.22559	early-responsive to dehydration protein-related, putative, expressed
Os02g0227000	LOC_Os02g13360	-1.53095	3.99976	-1.32368	-3.45631	-1.63176	-1.31228	-1.30327	1.34132	HAD superfamily hydrolase-like, type 3 domain containing protein.
Os04g0548500	LOC_Os04g46330	-1.42263	2.9199	-1.23377	-1.13911	-1.31434	-1.0955	-1.18226	1.08824	Similar to OSIGBa0106P14.6 protein
Os01g0719400	LOC_Os01g52140	-1.15126	2.75335	-1.3061	-1.11131	-1.01018	-1.49727	-1.1915	1.14262	CASC3/Barentsz eIF4AIII binding domain containing protein.
Os04g0450500	LOC_Os04g37750	1.23849	2.3198	-1.20595	1.31939	-1.1821	-1.4093	-1.18059	1.03311	Similar to H0818E04.20 protein
Os09g0502600	LOC_Os09g32580	-1.87093	2.31573	1.08673	-1.37282	-1.71957	-1.07024	-1.34088	-1.0055	Similar to OSIGBa0158F13.3 protein
Os04g0521700	LOC_Os04g44100	-1.37589	2.31187	1.36587	-1.83863	-1.66654	-1.19583	-1.36666	1.12237	Similar to OSIGBa0131L05.9 protein
Os12g0111000	LOC_Os12g02000	-1.0351	2.28526	-1.03769	-1.49665	-1.55112	-1.70734	-1.38547	1.11025	expressed protein
Os03g0822400	LOC_Os03g60760	-1.23408	2.21205	1.25672	-1.18084	-1.64811	-1.13245	-1.7461	1.32245	peptidase aspartic family protein
Os03g0271500	LOC_Os03g16470	-1.48084	2.2038	-1.17414	-1.10434	-1.28963	-1.28918	-1.14045	1.15813	expressed protein
Os05g0143300	LOC_Os05g05140	-1.09622	2.10501	1.20716	1.34239	-1.04559	-1.09967	-1.08295	1.17862	expressed protein
Os03g0174800	LOC_Os03g07870	-1.29619	2.09456	1.19735	1.28351	1.1682	-1.31682	1.15884	1.38937	expressed protein
Os12g0510200	LOC_Os12g32580	-1.32415	2.08946	1.16013	1.21572	1.06613	-1.08786	1.22086	1.38414	expressed protein
Os05g0586400	LOC_Os05g50910	1.27557	2.31282	1.27977	1.00963	1.17088	1.06304	-1.44301	-1.10387	extra-large G-protein-related, putative, expressed
Os02g0577300	LOC_Os02g36770	-1.27188	2.3891	-2.48688	1.16167	-1.61894	-1.91918	-1.85052	-1.00203	galactosyltransferase family protein, putative, expressed
Os07g0243200	LOC_Os07g13980	-1.28162	2.10543	1.05247	-1.20427	-1.19328	-1.17599	1.03563	1.31762	glucose-1-phosphate adenylyltransferase large subunit, putative, expressed
Os10g0527200	LOC_Os10g38314	1.11978	3.61729	1.09539	1.16196	1.13243	1.13087	1.14146	1.17529	glutathione S-transferase, N-terminal domain containing protein, expressed
Os10g0528900	LOC_Os10g38540	-1.78972	2.16038	-2.01593	-1.47987	-1.40044	-1.59368	-1.32268	-1.26674	glutathione S-transferase, putative, expressed
Os04g0668900	LOC_Os04g57320	1.15089	2.22894	1.13051	-1.22801	-1.12259	1.12537	1.2541	1.29253	immutans protein, putative, expressed
Os02g0696700	LOC_Os02g46930	-1.30644	2.04503	1.14202	1.16096	1.34998	-1.24986	-1.43982	-1.04449	jmjC domain containing protein, expressed
Os10g0479600	LOC_Os10g33910	-1.23808	2.67762	1.20077	1.05774	-1.08463	-1.08309	-1.00549	1.29059	mitochondrial import inner membrane translocase subunit Tim16, putative, expressed
Os06g0707300	LOC_Os06g49340	1.05013	4.26929	1.24226	1.01672	-1.46796	-1.1867	1.32145	1.32074	OsFBDUF35 - F-box and DUF domain containing protein, expressed
Os03g0727800	LOC_Os03g51760	-1.79452	2.02215	-1.79422	-5.15501	-2.44349	-1.67028	-2.2395	-2.18745	OsFBX109 - F-box domain containing protein, expressed
Os02g0812500	LOC_Os02g56750	1.14541	2.43659	1.0006	1.03782	-1.17411	1.05842	1.13155	1.27558	OsFBX65 - F-box domain containing protein, expressed
Os04g0488400	LOC_Os04g41130	-1.17855	2.42896	1.17066	1.10004	-1.21547	-1.32455	-1.04826	1.04696	osFTL6 FT-Like6 homologous to Flowering Locus T gene; contains Pfam profile PF01161: Phosphatidylethanolamine-binding protein, expressed
Os01g0758400	LOC_Os01g55360	1.01825	2.41959	-1.49135	1.03407	-1.25484	-1.2259	-1.28685	1.27954	phosphatidate cytidylyltransferase, putative, expressed
Os07g0695300	LOC_Os07g49470	-1.0439	2.07409	-1.24583	-1.15213	-1.5471	-1.10547	1.12208	1.05821	protein kinase APK1B, chloroplast precursor, putative, expressed
Os12g0631100	LOC_Os12g43550	-1.2842	2.05096	-1.22978	1.06532	-1.11308	-1.06756	1.19742	1.29185	ras-related protein, putative, expressed
Os11g0569800	LOC_Os11g36190	-1.04813	2.04259	-1.37547	1.30761	1.06881	-1.07501	1.34711	1.39856	receptor kinase, putative, expressed
Os08g0203300	LOC_Os08g10300	-1.56266	2.19306	1.15066	-1.10768	-1.33027	-1.62733	-1.60975	-1.29963	SHR5-receptor-like kinase, putative, expressed
Os03g0406100	LOC_Os03g29250	-1.34746	2.33403	-1.98261	-1.55605	-1.55218	-1.56296	-1.69919	-1.94632	SPX domain-containing protein, putative, expressed
Os05g0446900	LOC_Os05g37450	-1.96591	2.30074	1.06982	-2.00746	1.07166	-1.61257	-2.83343	1.0543	starch binding domain containing protein, putative, expressed
Os06g0145600	LOC_Os06g05320	1.21348	2.00199	1.23505	1.38034	1.36636	-1.03158	1.20104	1.03134	transferase family protein, putative, expressed
Os08g0409900	LOC_Os08g31670	-1.23298	2.14855	-1.23723	1.14067	-1.30145	-1.5447	1.06129	-2.11075	transporter, putative, expressed
Os03g0192800	LOC_Os03g09260	-1.56825	3.20306	-1.17392	-1.11324	-1.88145	-1.39249	-1.04208	-1.00182	ubiquitin carboxyl-terminal hydrolase 26, putative, expressed
Os01g0839700	LOC_Os01g62244	-1.14462	2.05833	-1.18067	-1.33732	-1.06419	1.05974	1.00411	1.09721	ubiquitin-conjugating enzyme, putative, expressed
Os02g0678200	LOC_Os02g45520	-1.12427	3.47417	-1.25111	-1.1273	1.38949	-1.14005	1.10091	-1.41958	uncharacterized membrane protein, putative, expressed
Os02g0773200	LOC_Os02g53320	-2.01264	2.47734	-1.18127	-1.55413	-1.77914	-1.66648	-1.54785	1.00745	universal stress protein domain containing protein, putative, expressed
Os02g0638900	LOC_Os02g42590	1.19395	2.03489	1.11057	1.0517	-1.01262	1.05952	1.05375	1.20562	WD-40 repeat family protein, putative, expressed
Os01g0624700	LOC_Os01g43550	1.05826	2.0405	1.31389	1.11521	1.28001	1.16427	1.29547	1.37253	WRKY12, expressed
Os02g0572200	LOC_Os02g36300	-1.37278	3.42397	-1.02008	-1.07812	-2.63501	-1.32625	-1.34765	1.31345	zinc finger, C3HC4 type domain containing protein, expressed
Os06g0271600	LOC_Os06g16060	1.00694	2.19579	1.36137	-1.06079	1.39905	1.01106	1.02419	1.18127	zinc finger, C3HC4 type domain containing protein, expressed
Os01g0667700	LOC_Os01g47740	-1.24055	2.17723	1.05579	1.16088	1.15723	1.0805	1.10547	1.14203	zinc finger, C3HC4 type domain containing protein, expressed
Os05g0193600	None	-1.40744	2.47533	1.26934	-1.42263	-1.17438	-1.06654	-1.30869	1.02673	unknow
Os01g0696500	None	1.37089	2.28516	1.06872	-1.07705	-1.15057	1.00813	1.02022	1.09068	unknow
Os04g0461400	None	-2.67718	2.27298	-1.16449	-1.0455	1.10781	-1.07597	-1.60037	1.21554	unknow
Os01g0353900	None	-2.97833	2.17543	1.17438	-1.38721	-1.42329	-1.70169	-2.05422	1.24736	unknow
Os05g0115200	None	-1.89018	2.1633	-1.20071	-1.6008	-1.38645	-1.78974	-1.38592	1.35479	unknow(Non-protein coding transcript.)
Os02g0699800	None	-1.76467	2.04273	-1.48984	-2.26163	-1.33155	-1.27232	-2.01535	-1.29291	unknow
Cd
Os02g0625300	LOC_Os02g41580	1.18966	1.09904	4.23723	-1.09217	1.15519	1.116	-1.14593	1.01991	CAMK_CAMK_like.14 - CAMK includes calcium/calmodulin depedent protein kinases, expressed
Os08g0293400	None	1.00445	1.25871	2.2294	1.03019	-1.30506	-1.3163	-1.16031	1.14223	IN2-1 protein, putative(Similar to Glutathione S-transferase)
Os06g0714800	LOC_Os06g50080	-2.57452	-2.57862	2.14476	-3.15612	1.37169	1.3833	-1.87915	-1.66884	DUF581 domain containing protein, expressed
Os02g0215100	LOC_Os02g12370	-1.12763	1.38606	2.02085	1.08786	-1.01389	-1.09352	-1.26002	-1.18408	expressed protein
Os11g0171300	LOC_Os11g07020	-1.37575	1.09882	2.68828	1.09143	1.18248	1.04492	-1.08335	1.10566	fructose-bisphospate aldolase isozyme, putative, expressed
Os11g0654000	None	-1.55656	-1.03643	2.024	-1.18805	-1.07387	-1.16441	-1.14986	-1.23426	Hypothetical protein.
Os09g0361500	LOC_Os09g19734	-1.83828	-2.35714	2.16839	-1.80678	-1.36613	-1.36443	-2.04967	-2.14976	isochorismate synthase 1, chloroplast precursor, putative, expressed
Os09g0532900	LOC_Os09g36250	1.11422	1.0402	2.02385	1.28472	1.2937	1.1048	-1.04814	1.02987	MYB family transcription factor, putative, expressed
Os04g0437000	LOC_Os04g35660	1.3408	-3.30003	2.29575	-1.60043	-1.30228	-3.23491	-1.37582	-1.32388	no apical meristem protein, putative, expressed
Os05g0126900	None	1.02245	1.15374	2.3261	1.0952	1.15328	-1.1175	1.12698	-1.03097	Reverse transcriptase, RNA-dependent DNA polymerase family protein.
Os02g0799700	LOC_Os02g55610	1.04698	-1.24018	2.31071	-1.04389	1.10046	1.09331	1.02332	-1.25156	serine-rich protein, putative, expressed
Os03g0638200	LOC_Os03g43720	-1.29045	1.13961	2.12991	-1.23731	1.0762	1.09744	1.22695	-1.10609	transporter family protein, putative, expressed
Os05g0127000	None	-1.08113	1.19068	2.77269	1.17288	1.12599	-1.30804	-1.09573	1.08976	retrotransposon protein
Os04g0635000	LOC_Os04g54230	-1.68452	-1.08018	3.81694	-1.41651	-1.28908	1.35398	-1.89951	1.11639	wound induced protein, putative, expressed
Os04g0438700	LOC_Os04g35800	-1.45295	-1.06284	2.02843	-1.01581	-1.17678	-1.18767	-1.04452	1.02567	zinc finger C-x8-C-x5-C-x3-H type family protein, expressed
Os10g0544600	LOC_Os10g39770	-1.63515	-2.63265	2.17839	-1.80354	1.30449	1.29204	-1.9938	-1.69584	zinc finger, C3HC4 type, domain containing protein, expressed
Os06g0727000	LOC_Os06g51140	-1.18467	1.03699	2.58739	-1.37486	1.03328	-1.03308	-1.2552	-1.09176	ZOS6-11 - C2H2 zinc finger protein, expressed
Hg
Os12g0525800	None	1.31623	-1.12544	1.2616	2.11604	1.15691	1.35163	1.3389	-1.01817	Hypothetical protein.
Os07g0273500	None	-1.71858	1.07774	1.23676	2.10103	1.22903	-1.86405	-1.62854	1.02096	Hypothetical protein.
Os03g0429100	None	1.09022	1.11376	-1.24904	2.07438	1.0747	1.33993	1.35669	-1.1234	retrotransposon protein
Os11g0621000	LOC_Os11g40570	1.11567	-1.74644	-1.37647	2.05093	1.2039	-1.26527	1.1442	-1.47725	plant viral response family protein, putative, expressed
Os11g0575900	LOC_Os11g36740	1.08831	-1.67831	-1.18115	2.16803	-1.12887	1.04562	1.20465	-1.16137	DUF593 domain containing protein, expressed
Os11g0175400	LOC_Os11g07440	1.37815	1.39542	-1.08113	2.94514	1.28945	1.22489	1.19148	-1.12064	plant neutral invertase domain containing protein, expressed
Os10g0567000	LOC_Os10g41749	1.2485	1.07497	-1.49242	2.10447	-1.0368	-1.10735	1.37371	1.0546	crcB-like protein, expressed
Os09g0539100	LOC_Os09g36800	1.17792	1.16113	1.18196	2.65845	1.36846	1.24716	1.3521	1.1608	3-dehydroquinate synthase, putative, expressed
Os09g0532000	LOC_Os09g36200	-1.1467	-1.43968	-1.35606	2.07521	1.02296	-2.67569	-2.00485	-1.29737	senescence-inducible chloroplast stay-green protein 1, putative, expressed
Os08g0532200	LOC_Os08g41990	1.16545	1.2807	-1.14029	2.19121	1.31281	-1.00169	1.03823	1.20897	aminotransferase, putative, expressed
Os08g0344600	LOC_Os08g25624	1.0252	1.05901	-1.03141	2.47511	1.05291	1.0894	1.12744	1.1897	phosphate/phosphate translocator, putative, expressed
Os08g0189700	LOC_Os08g09020	-1.22	-2.97014	-1.37585	2.31081	1.29109	1.16749	1.33748	1.19067	Cupin domain containing protein, expressed
Os07g0639400	LOC_Os07g44590	-1.43349	-1.94006	1.15848	2.00054	1.33131	-1.07232	1.38515	-1.27729	peroxidase precursor, putative, expressed
Os07g0503500	LOC_Os07g32020	-1.02008	-1.57752	-1.56847	2.0795	-1.13754	-1.09405	1.20868	-1.03055	UDP-glucoronosyl and UDP-glucosyl transferase domain containing protein, expressed
Os07g0240300	LOC_Os07g13590	1.31552	-1.29006	-1.06186	2.42695	1.15686	1.06817	1.16142	-1.15797	expressed protein
Os07g0202300	LOC_Os07g10256	1.26758	1.20007	-1.00421	2.01179	1.21763	1.07878	1.23689	1.01711	mitosis protein dim1, putative, expressed
Os06g0622700	LOC_Os06g41770	1.24513	-1.2609	1.37745	2.23172	1.34201	1.24759	-1.04596	-1.20288	bZIP transcription factor domain containing protein, expressed
Os06g0221000	LOC_Os06g11780	1.05133	-1.06559	-1.56644	2.87999	-1.31747	-1.82592	-1.18905	-1.18063	MYB family transcription factor, putative, expressed
Os06g0152700	LOC_Os06g05940	-1.20859	-2.44889	-1.27453	2.10291	1.31884	1.19676	-1.39132	-1.96448	DTA2, putative, expressed
Os05g0431700	LOC_Os05g35650	-1.72191	-3.26444	-1.7538	2.01197	1.24027	-1.45814	-1.05984	-1.44144	peptide transporter PTR2, putative, expressed
Os05g0297800	LOC_Os05g23250	1.02924	-1.14339	-1.21247	3.9831	1.22513	-1.39148	1.37042	1.03775	Leucine Rich Repeat family protein, expressed
Os05g0171300	LOC_Os05g07900	1.25961	1.00064	-1.21658	2.4467	1.12741	1.04236	1.15682	1.13227	mitochondrial carrier protein, putative, expressed
Os02g0684000	LOC_Os02g45880	1.22068	-1.02263	1.12743	2.00107	1.20607	1.19378	1.17031	-1.24954	expressed protein
Os02g0224800	LOC_Os02g13150	-1.30316	1.06103	1.18039	2.1926	1.02971	-1.17905	1.2291	1.21105	pollen-specific protein SF21, putative, expressed
Os02g0182600	LOC_Os02g08530	-1.01553	-1.43426	1.08726	2.00427	1.26101	-1.06504	-1.02138	-1.20159	protein kinase family protein, putative, expressed
Os01g0674800	LOC_Os01g48390	1.28059	1.3523	-1.02365	2.68035	1.38895	1.02092	-1.03435	-1.26719	expressed protein
Os01g0633500	LOC_Os01g44260	-1.12763	1.01369	-1.36765	2.67203	-1.02225	-1.2248	-1.17778	-1.11274	dihydroflavonol-4-reductase, putative, expressed
Os01g0551000	LOC_Os01g37040	1.00922	-6.40695	-1.92539	2.5717	-1.31809	-3.53947	1.3145	-1.72377	retrotransposon protein, putative, Ty1-copia subclass, expressed
Os01g0384300	LOC_Os01g28730	-1.19455	-1.21936	-1.07349	2.03511	1.09258	-1.07438	-1.63052	-1.2624	protein kinase domain containing protein, expressed
Os01g0342700	LOC_Os01g24010	1.14571	1.07774	-2.49276	2.21443	-1.29976	-1.35488	-1.15457	1.37325	pleiotropic drug resistance protein, putative, expressed
Os01g0198500	LOC_Os01g10180	1.37828	-1.02361	1.24204	2.63271	1.31662	1.13947	1.20139	1.02776	avr9/Cf-9 rapidly elicited protein 146, putative, expressed
Cu
Os01g0794800	LOC_Os01g58240	1.02402	-1.32692	1.18222	1.18842	6.1664	1.13833	1.08274	-1.18817	OsSub6 - Putative Subtilisin homologue, expressed
Os02g0228300	LOC_Os02g13510	-1.57856	-17.7654	-1.71504	-2.16246	2.75495	1.07091	1.17903	1.2923	receptor-like protein kinase 5 precursor, putative, expressed
Os03g0836300	LOC_Os03g62010	-1.0166	-2.02463	-1.38332	-1.10751	2.50825	-1.18387	-1.31658	-1.29358	harpin-induced protein 1 domain containing protein, expressed
Os04g0140400	LOC_Os04g05470	-1.42901	-1.96626	-1.33187	-1.57747	2.00916	1.18964	-1.25507	-1.54089	protein kinase, putative, expressed
Os04g0419800	None	-1.04532	1.10602	1.20625	1.14474	2.10714	-1.17903	1.04202	-1.09612	expressed protein
Os06g0107800	LOC_Os06g01860	-4.24089	-6.16397	1.10371	-1.40277	2.1868	-1.82969	-2.24355	-2.26021	B3 DNA binding domain containing protein
Os06g0324000	LOC_Os06g21890	-1.12202	-1.24487	1.32563	1.31547	2.63851	1.24213	1.12333	-1.2447	basic proline-rich protein precursor, putative, expressed
Os07g0493200	LOC_Os07g31130	-1.72576	-1.26025	1.38755	1.22208	2.01797	1.08857	-1.29202	-1.42606	OsWAK72 - OsWAK receptor-like cytoplasmic kinase OsWAK-RLCK, expressed
Os07g0493800	LOC_Os07g31190	-2.46783	-1.22671	-1.0952	1.302	2.57799	1.14601	1.13052	-1.38385	OsWAK71 - OsWAK receptor-like cytoplasmic kinase OsWAK-RLCK, expressed
Os07g0629500	LOC_Os07g43604	-1.01138	1.08196	1.29661	-1.12486	2.0598	-1.04782	-1.04782	-1.11822	expressed protein
Os09g0520800	LOC_Os09g34920	-1.09428	-1.46236	-1.27728	-1.0009	2.28451	-1.20446	1.01781	-1.29669	glycosyl hydrolase family 29, putative, expressed
Os11g0643800	LOC_Os11g42430	-1.2882	-1.14881	1.07243	-1.13399	2.09737	-1.05196	-1.28316	-2.40109	transporter family protein, putative, expressed
Cr
Os03g0399800	LOC_Os03g28160	-1.07919	-2.88262	-1.07266	-2.16407	-1.13798	8.26412	-1.65261	-1.00972	jacalin-like lectin domain containing protein, expressed
Os10g0567400	LOC_Os10g41780	-1.47006	-1.94747	-1.29363	-2.22724	-1.17984	5.32917	1.05447	-1.32958	chlorophyllide a oxygenase, chloroplast precursor, putative, expressed
Os07g0431000	None	-1.25474	-4.56205	-1.04356	-1.40104	1.24332	2.79207	-1.33533	-1.59749	predicted_gene(retrotransposon protein)
Os03g0701500	LOC_Os03g49480	-1.1932	1.33734	-1.21393	-1.43548	-1.4262	2.2682	-1.17982	-1.06015	elongation of fatty acids protein 2, putative, expressed
Os01g0348000	LOC_Os01g24600	-1.74735	-2.54521	1.09445	-1.20894	-1.71826	2.20411	-1.66026	-2.20851	fruit bromelain precursor, putative, expressed
Os07g0605200	LOC_Os07g41370	-1.18056	-1.67092	1.04597	-1.27444	1.04168	2.20026	-1.32546	-1.12778	OsMADS18 - MADS-box family gene with MIKCc type-box, expressed
Os09g0478100	LOC_Os09g30120	-1.24472	-2.01916	-1.29014	-1.18324	-1.0545	2.19931	1.05077	1.33831	CSLE1 - cellulose synthase-like family E, expressed
Os08g0125300	LOC_Os08g03180	-1.08247	1.34321	-1.3114	-1.40923	1.21057	2.10263	-1.26802	-1.53067	retrotransposon protein, putative, unclassified, expressed
Os02g0262800	LOC_Os02g16270	1.13998	-3.01167	-2.1981	-1.44903	-1.68107	2.03454	1.27557	-1.08434	xa1, putative, expressed
FA
Os01g0556700	LOC_Os01g37590	1.12129	-2.97387	-3.47137	-1.06713	-3.34021	-2.41016	3.22461	1.21261	peptide transporter PTR2, putative, expressed
Os01g0878700	LOC_Os01g65670	1.04051	-2.88423	1.1292	1.33248	-1.4362	-1.31147	2.0942	-1.45459	amino acid transporter, putative, expressed
Os02g0223300	LOC_Os02g13020	-1.78756	-15.7363	-1.34001	-1.48807	-1.09085	-1.44223	3.24645	-1.87818	No hit
Os02g0596300	LOC_Os02g38290	-1.9604	-1.98243	1.13757	-1.75545	-1.05883	-2.0501	2.03161	-1.29696	cytochrome P450, putative, expressed
Os02g0809300	LOC_Os02g56490	1.27722	-1.39467	1.05025	-1.51782	-1.61407	1.23302	2.68557	-1.10173	expressed protein
Os03g0334100	LOC_Os03g21630	-1.11668	1.32158	-1.09739	1.28278	-1.15316	1.11096	2.0422	1.1513	PRC-barrel domain protein, putative, expressed
Os03g0594400	LOC_Os03g39710	-1.94968	-1.34954	1.33551	1.35005	1.37272	1.19266	2.31996	1.12714	transporter family protein, putative, expressed
Os03g0700200	LOC_Os03g49310	-1.42269	-1.02429	-1.17122	-2.13332	-1.85964	-1.11866	3.21178	1.28164	THION39 - Plant thionin family protein precursor, expressed
Os04g0491200	LOC_Os04g41400	1.39469	1.02518	1.37893	1.26808	1.23058	-1.20139	2.83405	1.0097	peptide transporter PTR2, putative, expressed
Os05g0129400	LOC_Os05g03870	-1.63981	-1.14998	-1.2234	-1.16071	-1.3303	1.10999	2.28975	1.1703	expressed protein
Os06g0701700	LOC_Os06g48810	-4.60493	-10.7307	-1.60516	-1.33428	-1.07913	-1.0668	2.60431	-1.11582	OsHKT2;1 - Na+ transporter, expressed
Os07g0106900	LOC_Os07g01620	-4.97437	-2.65533	-1.74359	-1.89867	1.02401	-2.25839	2.51781	-1.53793	dirigent, putative, expressed
Os07g0162500	LOC_Os07g06840	-1.8829	1.32664	-1.18492	-1.04452	-1.00347	-1.00561	2.64269	1.12624	gibberellin receptor GID1L2, putative, expressed
Os07g0411300	LOC_Os07g22850	-1.11111	1.07861	-1.09499	1.1157	-1.8756	-1.36417	2.42245	1.3249	chalcone and stilbene synthases, putative, expressed
Os07g0568900	LOC_Os07g38150	-1.80274	1.20776	1.2019	1.09007	1.15013	-1.78266	2.0576	1.00896	expressed protein
Os07g0600100	None	-1.40359	-22.2218	-1.3106	-1.23194	1.00465	-1.44164	3.49741	-2.00098	(No Hit)
Os02g0484600	None	-1.24948	-1.38659	1.01814	-1.11445	-1.27934	1.22966	2.42878	-1.19574	expressed protein
Os07g0689600	LOC_Os07g48980.1	-5.92759	-7.19839	-2.18859	-2.56568	-2.35845	-4.11874	2.06413	-2.30953	nicotianamine synthase
Juglone
Os06g0178700	LOC_Os06g08060	-1.56767	-4.6682	-3.83357	1.11449	-1.57375	-1.33689	-1.31043	4.25085	leucoanthocyanidin dioxygenase, putative, expressed
Os04g0609300	LOC_Os04g51980	-1.25955	-3.59239	-2.43033	-1.17648	-2.16677	-1.73291	1.1725	2.91976	transferase family domain containing protein, expressed
Os05g0324000	LOC_Os05g25860	-1.16773	1.12572	-1.57755	1.09876	-1.20536	-1.31894	-1.17187	2.28609	expressed protein
Os04g0613300	LOC_Os04g52330	-1.91139	-1.23817	-1.3563	-2.08642	-1.40285	-1.27745	1.01239	2.26345	expressed protein
Os01g0197600	None	-1.63761	-1.38261	-3.2617	-4.01271	-2.54369	-2.05256	1.34636	2.09525	cytokinin dehydrogenase precursor
Os08g0474100	None	-1.19046	1.3339	1.32402	-1.03765	-1.85378	-1.00908	1.1546	2.05332	Conserved hypothetical protein.
