# Supplementary material for: Integrating Early Transcriptomic Responses to Rhizotoxins in Rice (Oryza sativa. L.) Reveals Key Regulators and a Potential Early Biomarker of Cadmium Toxicity
Source: Front Plant Sci. 2017 Aug 18;8:1432. doi: 10.3389/fpls.2017.01432 (PMC5563368; doi:10.3389/fpls.2017.01432)
Supplement: Supplementary file 2 [file Table_3.XLSX]

## Sheet: Sheet1
Supplementary Table S3. GSR genes in different rice cultivars under drought and salt stresses
Category	GSR	N22-Drought	N22-Salt
Carbohydrate metabolism	13	7	4
Cell wall	26	7	7
Detoxification	32	6	13
epigenetic regulation	6	0	5
hormone	33	19	16
lipid metabolism	5	1	1
Molecular chaperones	10	9	9
Other functions	60	21	26
Protein degradation	34	13	8
Redox regulation	27	9	8
Signaling	45	14	17
Transcription coactivator	9	3	4
Transcription factor	63	31	34
Translation/Protein synthesis	7	1	2
Transportation	25	9	16
Transposon	6	0	0
Unknown	136	37	35
Vesicle transport	2	2	2
Grand Total	539	189	207
