# Supplementary material for: Integrating Early Transcriptomic Responses to Rhizotoxins in Rice (Oryza sativa. L.) Reveals Key Regulators and a Potential Early Biomarker of Cadmium Toxicity
Source: Front Plant Sci. 2017 Aug 18;8:1432. doi: 10.3389/fpls.2017.01432 (PMC5563368; doi:10.3389/fpls.2017.01432)
Supplement: Supplementary file 3 [file Table_4.XLSX]

## Sheet: Sheet1
Supplementary Table S4. MapMan enrichment analysis for uniquely regulated genes
Environmental Stress	ID	Description	elements	p-value
As-uniquely down-regulation	3	minor CHO metabolism	2	0.0259304
	13.1.3	amino acid metabolism.synthesis.aspartate family	2	0.0335863
	26	misc	45	0.00594389
	26.1	misc.cytochrome P450	11	0.0334971
	26.12	misc.peroxidases	5	0.0166378
	26.28	misc.GDSL-motif lipase	3	0.00874422
	27.3	RNA.regulation of transcription	20	3.48438e-05
	27.3.22	RNA.regulation of transcription.HB,Homeobox transcription factor family	3	0.0197545
	29.5	protein.degradation	9	0.0193085
As-uniquely up-regulation	31.1	cell.organisation	3	0.0346631
	27.3	RNA.regulation of transcription	2	0.0447994
`
